# Supplementary material for: EXOSC10 is a novel hepatocellular carcinoma prognostic biomarker: a comprehensive bioinformatics analysis and experiment verification
Source: PeerJ. 2023 Sep 8;11:e15860. doi: 10.7717/peerj.15860 (PMC10494838; doi:10.7717/peerj.15860)
Supplement: Supplemental Information 5 — 2724 significant DEGs between high and low expression groups, of which 41 genes were downregulated and 2683 genes were upregulated. [file peerj-11-15860-s005.txt]

gene	lowMean	highMean	logFC	pValue	fdr
IL11	0.036130340983871	0.953566992837838	4.72205152308914	2.3365670791531e-05	6.21592493726169e-05
MGAT4EP	0.00735127788530466	0.018235031972973	1.31064576624456	2.07759423028463e-05	5.57325020178092e-05
TBX4	0.387347924811828	0.904327843105405	1.22321587256496	4.65536387282567e-08	2.07056005987812e-07
ACTN3	0.0180669688602151	0.048608267772973	1.42784724047503	0.00576091408586704	0.00941975590307664
AC011447.6	0.00612865985842294	0.027433676372973	2.16230442764077	2.4822074416549e-07	9.62987074524381e-07
BHLHE41	0.60145264809319	1.73144170922162	1.52545075382184	0.00118650161844636	0.00225226264084791
KLF5	1.71487453247312	4.16463983708108	1.28008870848914	0.00342839625284245	0.00589544529004196
MAGEB2	0.822833685270609	3.67043319447027	2.15727758247626	2.25880307638657e-05	6.02508181595974e-05
AP001107.8	0.0317401645878136	0.0665208555675676	1.06749711492381	0.00384841547292168	0.00654298688349546
MMP3	0.0773159265967742	0.350784275437838	2.18174654170339	0.0179187559478886	0.0262419277990054
LINC02506	1.293397439319	3.25164923556757	1.33000597904671	1.05317958439631e-05	2.99389024127945e-05
AL121772.1	0.0751227999229391	0.168338459848649	1.16404208289957	7.59747288258996e-08	3.24904075574369e-07
CR1L	0.0302716002956989	0.076184229672973	1.33152744246313	0.00709086311428644	0.0113653872654507
SP3P	0.0374387197903226	0.154248594221622	2.04265433291354	1.95278102100143e-06	6.41668389653631e-06
YJEFN3	0.447806105053763	0.998132246	1.1563567789412	2.55375174688216e-09	1.43639915987998e-08
AC008875.1	0.0833895635842294	0.175788839243243	1.07590473417974	1.29625949816582e-06	4.41374505055889e-06
FAM102B	0.650725932508961	1.31237904054054	1.01206250468825	6.59457616280009e-12	5.97889103247556e-11
AC129510.1	0.184789978010753	0.369990923081081	1.00160336275156	2.06957024516237e-11	1.71692591596676e-10
IGFL4	0.00730231129569893	0.0172160429297297	1.23732850357558	0.0189122490885432	0.0275435866816539
AC069154.1	0.0207559617741935	0.0428051932702703	1.04426005585681	8.62566807325349e-06	2.48710576951256e-05
GABRQ	0.0338298487258065	0.107637103562162	1.66980684364025	1.03818830943122e-08	5.22669788168032e-08
AC079760.2	0.0793032110394265	0.18160760627027	1.19537344038162	0.00122728361580495	0.00232174231897832
BX284668.2	0.0863072425232975	0.251052386308108	1.54043490400008	2.40221634224027e-11	1.97065309125821e-10
KLHL4	0.0674977423207885	0.179150832291892	1.40826359347548	0.00166463815667184	0.00305969916526232
HTR1F	0.00794181080645161	0.0327279179783784	2.04298192888342	0.00180932174791381	0.00329946789310962
HSD3BP4	0.0209419784695341	0.0814510627027027	1.95953577622895	0.00115291585714241	0.00219250492735329
AC009226.1	0.0443993441397849	0.0909760908108108	1.0349490787371	6.58502851312333e-12	5.97673829753198e-11
KIF11	1.16227951774194	2.75022328540541	1.24259168744754	7.44061508333653e-17	2.1039096676819e-15
MTCP1	0.246736791326165	0.508609723837838	1.0435861901147	1.26908784419682e-09	7.55468438998421e-09
AC148476.1	0.251855900053763	0.587926589648649	1.22303749848597	0.0334925058749918	0.0461052250716651
CEP55	0.76054006827957	2.20152775102703	1.53340886808004	2.98437167861826e-13	3.61071415676389e-12
SLC12A2	1.51040303507168	3.06007235767568	1.01863219808174	0.000560017936497248	0.00113235789845375
SRRM4	0.00327652625053763	0.00913310712432432	1.47893866487948	0.0103252017135904	0.0159678736641035
HIF1A-AS2	0.0391086644444444	0.104182287783784	1.41354984912575	2.02210677197472e-05	5.43782473074557e-05
GAP43	0.0626881642741935	0.239341325189189	1.932804528805	1.52636831025549e-06	5.133579145079e-06
TRIM67	0.0243531147060932	0.0992946123243243	2.02760913855983	8.54818808158556e-10	5.26282042579588e-09
KIF4A	1.51567911263441	4.10748767513514	1.43829189618263	2.69893012191752e-17	8.67126700866971e-16
NRG3	0.034535038344086	0.245073322791892	2.82708071906498	0.0115111876263246	0.0175779611404246
RAD51	0.729617714551971	1.67996199054054	1.20321592956701	3.40558809146213e-15	6.25007929032213e-14
AC115284.1	0.0111157069713262	0.0273593967567568	1.29943671251541	6.23844895824011e-06	1.84496296924006e-05
AL390728.5	0.014676740734767	0.0412955496756757	1.49245468984613	2.36703682384139e-07	9.21308820441286e-07
KCNQ5	0.0132697428207885	0.0353703477	1.41439999089907	0.0285930101421898	0.0400196473214724
AL031009.1	0.0237876841630824	0.0517369923513514	1.12098136183737	2.80261763292676e-05	7.34552064093921e-05
MAGEA12	1.54409976249104	4.55207898883243	1.55975962540592	0.00029220383849747	0.000625336228346127
PLSCR2	0.0119647460376344	0.0380760029891892	1.67009226563206	7.02954026900653e-08	3.02740159483265e-07
NOC2LP2	0.0195282986774194	0.0632290239189189	1.69502068262964	2.40509627591895e-11	1.97236832391306e-10
GRID2IP	0.0243443652903226	0.0626269299351351	1.36319527067673	0.00380904394196986	0.00648338690700162
RASSF9	0.271334446586022	0.955015640762162	1.81545214808288	0.000487435184682288	0.00099806580398937
FHDC1	0.151387824252688	0.366256460302703	1.27460502947816	0.000193257453372185	0.000429087165081821
TRIM59	0.210537156397849	0.421165805297297	1.00031343978046	3.04599696177231e-12	2.95910377211273e-11
BICC1	1.97126130666129	5.88061145607568	1.57684714188468	6.70067676051514e-05	0.000163660461506582
ATP5PBP5	0.0330598363978495	0.075184879054054	1.1853629555665	0.0228768557678187	0.0327658656184045
ANXA8	0.0456369141236559	0.19505834932973	2.09563260528814	0.0219124698591724	0.0314892547200111
AL772284.1	0.0157156811469534	0.0374397804324324	1.25236717159739	0.000145724899043069	0.000332015274494627
CDC25C	1.06011700953405	2.26112135394595	1.09281491348799	5.79614599798491e-12	5.31866612942844e-11
NKD1	2.39355292783333	5.87346380318919	1.29505785776303	0.00661977049240723	0.0106829222821493
CASC1	0.0243886252437276	0.0675579748378378	1.46991764410201	5.11381467772532e-08	2.25799172733478e-07
CDC6	1.82900040107527	4.02752776648649	1.13883914370975	6.85167667971055e-14	9.4308651038571e-13
RF00432	0.0289772368876941	0.0700754048018018	1.27398813936991	6.5123258552811e-10	4.10237139815036e-09
IGDCC3	0.130391933442652	0.422919297872973	1.69752777072092	0.0268533323341591	0.0378667434855377
CA15P1	0.0327727759623656	0.0684281461621622	1.06209198368425	0.000291363491284989	0.000623911747465055
ANOS2P	0.0205527782634409	0.0427602894540541	1.05693819270573	0.0179530578889991	0.0262844628942436
AC079089.1	0.0161530066505376	0.0492323415891892	1.60780363177591	0.000729498418899909	0.00144237798440295
AL031282.2	0.0975654448530466	0.196639720918919	1.01111259503292	2.03768716708845e-18	8.6475430269173e-17
TNFRSF19	1.29480724697849	3.59803805384324	1.4744730996287	0.0105406514736581	0.0162598200589705
ZC3HAV1L	0.245751859553763	0.626554185891892	1.35023694944736	1.21994539485861e-05	3.42867511532928e-05
NEK2	1.79141133976703	4.11711098162162	1.20053569505174	2.22541979868498e-14	3.4529232332669e-13
DHX9P1	0.00389129573835125	0.00865407307027027	1.15312867288655	2.59328319969033e-07	1.00281105908817e-06
EFCAB7	0.289886067401434	0.607249451783784	1.06680328663033	2.21425831615392e-26	7.79543674233569e-24
MUC16	0.00136144658189964	0.00398092348594595	1.54796276533721	0.00581267149025789	0.00949693029416865
CYCSP6	0.216935467831541	0.540715709108108	1.3176043253309	1.35497695975929e-06	4.60114170440745e-06
HMGN2P41	0.240990816541219	0.508476440108108	1.07720275879663	7.94079561971803e-15	1.36982834582796e-13
NCAM1	0.113482609184588	0.604636175183784	2.41359607106385	0.000711992905072713	0.00141111438750377
GTSE1	0.830530742275986	2.02935731372973	1.28891743022014	5.6394090709169e-13	6.43959201172402e-12
ACSBG1	0.0283512209444444	0.0798690663405405	1.49422598273482	0.000282501528974048	0.000606226191042092
ZNF781	0.148766982238351	0.374890453556757	1.33341472222557	0.00012425950040179	0.000287352250165894
LINC02014	0.0166746211469534	0.0411620623783784	1.30366128537734	0.000433142716593913	0.00089522369306941
SLC6A9	0.692432115842294	1.57477340578378	1.18539970877505	8.48300484319945e-07	2.99789607041727e-06
RERG	0.486392739012545	1.20174411978378	1.30493614713019	0.00139525682614786	0.00260890481944883
SPACA6	0.219706493706093	0.521565858205405	1.2472719224975	0.00591994497979486	0.00965704788324429
IL20RA	0.150755162973118	0.539228179051351	1.83868847948883	0.0127599090902039	0.0193078689762538
AL117335.1	0.167366658066308	0.368917466378378	1.14028594482204	1.13123602068088e-05	3.19853569306587e-05
AC002310.5	0.00623408197132617	0.0133893217297297	1.10283384905852	1.74015342471373e-05	4.7464944351969e-05
EEF1DP3	0.0206251174749104	0.0433218193837838	1.07069149642344	0.000317758252894415	0.00067529431269821
ARGFXP2	0.0154464709318996	0.034112174972973	1.14300948126544	1.1782565360888e-06	4.05280038201124e-06
HERC2P10	0.00929135859139785	0.0234666134405405	1.33664818647365	1.29399134594396e-08	6.39727208924352e-08
ZNF860	0.0220917923405018	0.0917441861243243	2.05410626506426	0.000589018483541337	0.0011853398288865
PTPRQ	0.0162816616365591	0.0411073304810811	1.33614774362996	0.00191013985172084	0.00346436335318634
KIAA1210	0.00421093390860215	0.0106360439972973	1.33674951277715	0.0278267317277035	0.0390894113895513
ZFP69B	0.270032240609319	0.54741452227027	1.01950203950941	2.99980364147852e-20	2.16089601793652e-18
AL354989.2	0.00909127409139785	0.0249083486540541	1.45407497919006	0.000109254373319559	0.0002557043366569
MIR186	0.378196651792115	0.912448131891892	1.27060596018126	4.88687613202886e-08	2.16620599035633e-07
AC244090.2	0.0370627422222222	0.0953039305945946	1.36256608767794	0.000993895939848862	0.00191589595993384
TSPAN15	4.75141151971326	10.4609725648649	1.13858891723681	0.00677625679806635	0.0109101008002877
ENO1	148.495861899642	317.342907594595	1.09561987136295	4.09937382326172e-21	3.76720397375919e-19
NPPB	0.0835869627240143	0.385474252	2.20528465355008	0.00139813484393672	0.00261369969030306
RF00156	0.00769237403491305	0.0154992699479479	1.01069944349996	2.10471538401069e-07	8.28626015730528e-07
LINC00887	0.0677083685071685	0.182061783372973	1.4270220559033	2.99676127360634e-09	1.66460099544587e-08
ULBP1	0.0621869855681004	0.18594586157027	1.5801980483003	0.000215006672206546	0.00047313203437581
NEB	0.442033564051971	1.16631959913514	1.39973535108133	3.18424859965339e-08	1.46607990416165e-07
ZNF107	0.335005154605735	0.787039406756757	1.23225257874125	1.42822570008251e-16	3.73040016711206e-15
BNIP3P10	0.041247262311828	0.085836229027027	1.05728832963253	3.04376151535402e-07	1.16315338385245e-06
AC090772.3	0.323476596236559	0.702710457864865	1.11926903319757	7.26570877501756e-05	0.000176375309838146
IGF2BP3	0.219158014275986	0.843571192491892	1.94453839170813	2.13001771186549e-12	2.1416702625016e-11
TMEM51	2.20481265985663	5.48496908486486	1.3148274121184	0.000104801360813907	0.000246250687620269
EFHB	0.0428888755430108	0.115710415659459	1.4318433371923	2.43196222381575e-05	6.45801845814283e-05
FGD5P1	0.00938865412007168	0.0478239164702703	2.34874201733961	0.00632053981502976	0.0102516522754191
BRCA1	0.609659698996416	1.37301380324324	1.17127004311691	1.24408189267354e-20	9.96700993245763e-19
SGPP2	0.261929959204301	2.15659025221081	3.04149910559271	5.74161513682924e-06	1.70976187705723e-05
LINC01446	0.111511277453405	0.277339331827027	1.31446261023775	2.74330565495462e-05	7.19912526522264e-05
PLA2G4D	0.00480313978315412	0.0137439491621622	1.51674690491321	8.04465295939864e-08	3.41747357874114e-07
COL24A1	0.057028686390681	0.2230438154	1.96756743845389	4.18281716520583e-07	1.56361651042261e-06
AP000974.1	0.0132636237867384	0.030587676027027	1.20547550729321	4.78879194923822e-09	2.56098937875821e-08
MCOLN3	0.225807160637993	0.583752944210811	1.37026668463606	0.00570208652563367	0.00933516863994886
AL732372.2	0.0196393518996416	0.0405937482810811	1.04751023809688	3.11479486123993e-10	2.08342018601962e-09
AC010547.1	0.0120677266505376	0.024566338972973	1.02552895134751	1.05762887312509e-08	5.31707387623386e-08
ELOVL7	1.10408638426165	3.83817901775676	1.79756894860997	2.45336028628429e-05	6.50730770631884e-05
AC106820.5	0.104720714874552	0.226831602702703	1.11507480292026	7.35200439604387e-11	5.51367242374775e-10
GALNT3	0.164586185808244	1.04641787891351	2.66854393938416	0.000146516176806581	0.000333699434850754
SLC7A6	0.373773750358423	0.750915528702703	1.0064853724916	6.96213958290701e-12	6.28478299076719e-11
CDH17	0.118776820053763	1.30352991281081	3.4560984706713	0.00163216654791991	0.00300667956605543
RF00096	0.0396560517546432	0.136479802100737	1.78307450794608	1.06916180403536e-05	3.03449170587804e-05
SACS	0.237932333602151	0.528944661189189	1.15256545494643	1.19715657923658e-13	1.56588832310819e-12
CTSV	0.436857019935484	2.39044674364054	2.45204718578487	5.07395497789061e-08	2.24166036174705e-07
RPL22P12	0.0185970402329749	0.0545378841621622	1.55218569995242	7.98816175535574e-09	4.10594470978557e-08
RF01210	0.0125205264597063	0.0298491122406277	1.25339279852054	3.67537326124195e-09	2.00807934509298e-08
SPATA12	0.0175269974121864	0.0484406718945946	1.46664000996161	0.000719989016866069	0.00142571856655187
SYNC	0.0570554835985663	0.156192828913514	1.45289076273249	0.00463150460955102	0.00772942216513539
HIST1H4PS1	0.0930482973655914	0.212846120486486	1.19375913794229	5.30646381287222e-05	0.000132296398829597
RGS16	4.04736645555556	8.44997847405405	1.06196418717363	0.0028309163206846	0.00495564005545432
FAM72C	0.0794904339713262	0.161869545762162	1.02597842230654	1.14386703604566e-08	5.71842008659946e-08
CASC2	0.0264729159050179	0.0555834417513514	1.07013805789965	1.23636905015748e-08	6.1407513816415e-08
PLAC1	0.0161978837580645	0.0810039754108108	2.32218737415428	0.000333104436510905	0.000705377710524109
LINC00882	0.0310073030053763	0.0623553095675676	1.00790436431701	0.00132463831885013	0.0024876528488338
AC064850.1	0.0103367213064516	0.033922068172973	1.71444548001959	1.31686496576371e-09	7.8167553275302e-09
CENPL	0.657864576200717	1.32485059027027	1.00996713358675	5.40830167802465e-14	7.63330935877494e-13
ACTBP8	0.147513551630824	0.734546600837838	2.31600652395712	0.00136676869909143	0.00256042497208194
KCNMB4	0.335253599731183	0.725943004464865	1.11460346028505	0.0309517848751474	0.0429578464596993
FAM83F	0.0719519159734767	0.161373030757838	1.16529448093676	0.0247719089034342	0.0352156740039037
KIAA1324	0.258782979410394	0.539879161735135	1.06089380071091	0.0279926553722373	0.0392959908842212
ARSJ	0.328145136849462	0.835249302378378	1.34787282024001	5.10449252064899e-09	2.71703914260178e-08
PSRC1	1.22082683591398	2.77063017172973	1.18235556976512	1.45158879408561e-16	3.77171657972598e-15
ANKRD20A5P	0.0064553044265233	0.0254624354756757	1.97981338077566	0.000318969553089052	0.000677525463632077
KRT27	0.047645949125448	0.0226021934540541	-1.07589077361478	2.77558225900946e-08	1.28908313166482e-07
DDN	0.0292154919856631	0.0611285902432432	1.06511371152315	9.93258180704613e-06	2.83451095843047e-05
C1orf140	0.0510387991827957	0.10901344932973	1.09483984422124	0.00187020772363747	0.00339958637626661
CHST2	0.712489238888889	1.45046249167568	1.02557285891998	0.0011312893740763	0.00215597050887551
SOX4	4.37124424731183	10.0790621427568	1.20524550482936	1.94250367607201e-06	6.38543160009153e-06
AC106037.1	0.135928370340502	0.276423702216216	1.02403472613746	1.99391479725814e-05	5.37132010848715e-05
KIAA1549L	0.0188968090860215	0.100327003624324	2.40849542164594	2.31834844839797e-05	6.17008494635388e-05
NTS	39.2375533388136	196.809011866227	2.32648929296585	0.00113987789009948	0.00217134489718996
SLC25A24	0.525504415	1.61593030150811	1.62059018285915	1.39059917304299e-10	9.94831623622856e-10
AC007639.1	0.279878528978495	0.736993081783784	1.39685026260047	3.23237891862322e-08	1.48584314199799e-07
OCLM	0.0914546065232975	0.188078263891892	1.04020538221947	9.16671752225468e-10	5.61871680201761e-09
AC090912.3	0.0325065140860215	0.0679220577297297	1.06315131319632	0.000128443345659882	0.000295986896664
AC004461.2	0.0302776734408602	0.0645295831351351	1.0917063538048	7.22247356240774e-07	2.58791498230997e-06
XKR5	0.00397124728673835	0.0190024173243243	2.25851885313854	0.00869432960347916	0.0136733020491107
EXTL1	0.0397008997473118	0.111205519832432	1.48598479104646	1.14126839230183e-07	4.73558179514883e-07
IQCA1	0.086103517	0.303731605978378	1.81865296905953	5.18353428504512e-05	0.000129438184804184
PITPNM3	0.0569398051451613	0.211915144475676	1.89597723219638	0.0139022195161179	0.0208796418328957
SSX1	4.16160085424731	11.8415340716757	1.50864548868445	4.97991812150663e-06	1.50082027206631e-05
AC020663.2	0.0377945299820789	0.0914215960540541	1.27435755827539	2.10199719102018e-05	5.63447954817592e-05
AC011997.1	0.0256690730107527	0.0578675008378378	1.17272214213053	3.28962782366723e-06	1.02822979967971e-05
S100A5	0.0213645414695341	0.0510489455135135	1.25666280663741	0.0091378668406527	0.0142997633224163
A4GNT	0.215104103876344	0.457802163551351	1.08968923145213	0.00764216887949414	0.0121678867005437
OPA1-AS1	0.0226059603763441	0.0471108069189189	1.05935483341177	0.0001722601517783	0.000386275657472897
SERBP1P1	0.0636111108781362	0.129949396135135	1.03059924324921	5.09675912710717e-12	4.72021456617899e-11
AL356489.2	0.00783489637634409	0.0160238287837838	1.03223281202661	0.00617712637529352	0.0100431540833119
ZC3H11B	0.00869229790681004	0.0186459782	1.10105496010353	2.22945002185707e-08	1.05364592070976e-07
SMC1B	0.15500571047491	0.454969169756757	1.55344742078413	2.39549717985396e-07	9.31660922788697e-07
AC092159.2	0.0271878924444444	0.069604680227027	1.35621999569908	6.64312851989461e-06	1.9553890777589e-05
GJD4	0.00803242069892473	0.0183112661621622	1.18882481437717	1.03599189681065e-05	2.9480479795855e-05
KHDC1	0.0332600706218638	0.139084705732432	2.06410064748251	1.29026118245236e-06	4.39511699599062e-06
SMIM17	0.03680361109319	0.0889300612432432	1.27282385174466	9.93934991168508e-07	3.4727983001465e-06
AC087741.3	0.197978873225806	0.429309616810811	1.11667200518048	1.26310577136578e-17	4.37900025812192e-16
NPHS1	0.0164293538763441	0.172266259145946	3.39029250732972	3.07573620643694e-06	9.66814665695394e-06
FANCI	1.12028260107527	2.54067299675676	1.18134799128633	2.79776783731332e-18	1.13712203026803e-16
RGS17	0.0338694231415771	0.104387133967568	1.62388858589379	1.5687396631278e-10	1.11123816732535e-09
XKR4	0.00151703088602151	0.0103370227681081	2.76849836209858	0.000913074701920903	0.00177281460689878
MACC1	0.0532479721971326	0.337052401475676	2.66217441396419	1.03308249287711e-05	2.94110819953944e-05
SLC9C1	0.00785844879569892	0.0163302883135135	1.05523379458766	0.000379172479841246	0.000792524066068382
MLLT3	0.255792549818996	0.86699864972973	1.76105550150395	3.47834603754859e-05	8.96223755697548e-05
GCNT1	0.254739503584229	0.760299555891892	1.57754524628435	0.000491897815129148	0.00100617657831164
TAGLN3	0.00780514022939068	0.0347460672972973	2.15435323950013	6.89542520869371e-05	0.000168104992213506
AP003072.2	0.0276342264336918	0.067179476	1.28156431491156	1.69463467517345e-07	6.79266971466253e-07
CGAS	0.35404417983871	0.735697219135135	1.05518273810127	0.000134428981244817	0.000308727197279993
TMEM132B	0.0173758249462366	0.0980603323010811	2.49658817673924	0.0247037635794769	0.0351288698619072
ENO2	0.725265234318996	2.52101905740541	1.79742642424685	0.000287298696373921	0.000615840683866095
AC007285.1	0.0117832785842294	0.0326815421081081	1.47173504888021	0.000752749266978949	0.00148482644234579
AC112484.1	0.191720101451613	0.420613807297297	1.13349460104426	2.19312581786594e-15	4.23315621184379e-14
APLP1	0.640503427786738	2.20869336313514	1.78591494407125	0.0168453315557508	0.0248240718999851
WDHD1	0.470636982204301	1.07576417794595	1.19267525856597	3.8217430205218e-17	1.1692568976862e-15
C12orf75	2.48339609777778	9.52696938518919	1.93970296536131	2.3226981712872e-11	1.90980800952286e-10
ITGB4	1.59776351784946	5.59986174432432	1.80933731540776	8.96378403217224e-06	2.57716523657899e-05
SPEF1	0.0620320300430107	0.178537188967568	1.52513937224333	1.08694870877235e-09	6.54210689248102e-09
KIF18A	0.332840023802867	1.00014079237838	1.58730227397697	5.16583011207707e-18	1.97438974742322e-16
IGF1R	0.322711521182796	0.795666164162162	1.30191816478663	0.00803681735888894	0.0127426759722669
HMGA2	0.131595446594086	0.385633739626487	1.55112171000631	0.000145363303558713	0.0003312542175088
LINC02576	0.0290528463978495	0.0795736276216216	1.45361085454078	0.000411245366395999	0.000853565488535613
AC015883.1	0.0119179096451613	0.0284518073459459	1.25538908494127	0.0150940513569249	0.0224858995004288
DDX43	0.103887406198925	0.256900694854054	1.30619001894645	0.0188788345405641	0.0274997289146818
RASSF8	0.707852770913978	1.77321310394595	1.32484470429222	2.96350986303308e-08	1.36898711026381e-07
AC024267.4	0.015420019516129	0.0342327671351351	1.15057332315909	7.49878164111591e-06	2.18690404738459e-05
ARHGAP11A	0.857486332150538	2.0248262227027	1.23961251560574	1.61240344862436e-15	3.19363206036565e-14
NCAN	0.0156649500215054	0.103017681264865	2.71727990121585	0.00887775570757723	0.0139363425024556
ZNF816	0.462977925555556	0.99854843772973	1.1088890033283	1.20497605802271e-10	8.72020311127263e-10
CASC22	0.0989505967383513	0.218341701378378	1.14180738610361	0.00306708303763494	0.00532875565501654
ACRV1	0.0395864757741935	0.0795936109243243	1.00764499282781	6.89685678208277e-09	3.58780087668972e-08
RPL12P25	0.0687613681899642	0.184583071405405	1.42460008926609	4.08924161118625e-08	1.84051306552705e-07
LINC00632	0.0304338514569892	0.112412336810811	1.8850515482481	0.00136501706097828	0.00255752690624489
GPRIN2	0.0857306559444444	0.715306089264865	3.06067763602957	0.000137554210171802	0.000315209482714921
LINC01695	0.0046502618172043	0.00943705313513513	1.02102448166001	5.66209917412412e-05	0.000140462317344588
PTHLH	0.371342873198925	2.18249258124865	2.55515295430968	0.000695813798901712	0.00138118556385887
EPS8L3	3.47092790237634	8.10683544156757	1.22381746047559	2.33950438799438e-05	6.22307669280701e-05
AC007431.3	0.0319725945698925	0.0650912674054054	1.02562818221733	0.000321975757071538	0.000683549008303055
MS4A8	0.111909856478495	0.44722811072973	1.99867376478854	2.912105823708e-06	9.19078247088449e-06
DNAH11	0.112937726426523	0.257146009589189	1.18706027249327	2.56085752736229e-05	6.76379922769358e-05
MIR765	0.132324638566308	0.282227761891892	1.09277819508877	7.21025395187691e-08	3.0998883347285e-07
RBM46	0.0162316301469534	0.110356146048649	2.76528717713503	0.00163466137581917	0.0030110534819437
SLC9A7P1	0.0896881408655914	0.1877346994	1.06570619059278	0.00651876947738373	0.0105423888364832
CSMD1	0.0928831807582437	0.220691377727027	1.24854098268748	0.0010352484809244	0.00198870819468078
AUNIP	0.212621340017921	0.57973296	1.44710210848122	5.91382838634105e-19	2.89279949794483e-17
CCDC144A	0.00497950496863799	0.0116316029243243	1.22397569420013	0.0151061963244708	0.022499638907395
BNIP3P11	0.258358350913979	0.622975119459459	1.26980102894276	1.19984459080131e-13	1.5685834409869e-12
USH1G	0.0219565811774194	0.0624411699837838	1.50784413769555	9.2591952264386e-05	0.00021999433535418
AC008105.1	0.0658538563835125	0.165064330578378	1.32568856421127	2.35884924247861e-08	1.10997356297054e-07
DZANK1	0.105148991236559	0.236522021513514	1.16953950332363	2.78478882610272e-19	1.51323003254921e-17
TBC1D3B	0.0125136269587814	0.0298565361297297	1.25454679591317	2.06418189530502e-09	1.17961341232383e-08
CASK-AS1	0.0206325975806452	0.0466742904864865	1.17770262813415	4.73214373591987e-07	1.75132758103425e-06
LINC00665	0.842125483978495	1.97156610681081	1.2272349565096	3.94836888670797e-06	1.21603534613298e-05
OTUD3	0.341434294301075	0.743190059459459	1.1221232324384	3.09675931555486e-22	3.92926882495479e-20
KLK1	0.0228906927311828	0.101863616702703	2.15380581831446	0.000690411287271494	0.00137105907179139
UNC13A	0.0702966929050179	0.148161128048649	1.07563826325985	0.0244001169962552	0.0347346275094479
FABP7	0.00609324512544803	0.773153436854054	6.98740016389812	1.97866803844487e-05	5.3342090475591e-05
KIF23	0.598065084175627	1.79894585740541	1.5887773679269	2.09083996037288e-18	8.84308555828773e-17
C10orf91	0.0475825932795699	0.58412817047027	3.61777915586753	0.00719947414064701	0.0115224776296333
RTKN2	0.127478536424731	0.282195453637838	1.14644038450909	9.08873648125228e-09	4.62146310301919e-08
XIRP1	0.0163254808835125	0.0478396402594595	1.55108105248308	0.00233743873981752	0.00416482998663379
CLDN11	0.361058731672043	0.870160907864865	1.26904867259658	0.00218434163036419	0.00391480629472885
LRP4	0.307041938268817	0.727211790540541	1.24393986664381	1.35213966621334e-06	4.59213085552563e-06
MEGF11	0.00721518569498208	0.0227794517054054	1.6586245917266	0.000178193442929542	0.000398507944839119
AC026412.3	0.0837547276917563	0.168667337648649	1.0099380899699	1.28463951344472e-11	1.10946441422569e-10
HOXB13	0.155488505956989	0.458900926767568	1.5613747831361	0.000222959666178283	0.000489208741172955
ATP2C2-AS1	0.00985133398924731	0.0262438048540541	1.41358589735299	0.00193631698067193	0.00350662815150729
AXDND1	0.0196297166935484	0.0632803466	1.68871815056521	0.000174338087188773	0.00039040985731684
MIR4292	1.25005108476702	2.81345658	1.17035664501872	3.09813474499162e-13	3.73569590380176e-12
RNU2-7P	0.0580600503046595	0.133224421405405	1.19824084041258	1.10152703126296e-06	3.81090237694795e-06
SOCS5P4	0.036234468702509	0.0731969150432432	1.01442010539405	7.98990777031022e-10	4.9532672278441e-09
CALCR	0.0158455082885305	0.146885414494595	3.2125453015017	6.3583687553535e-08	2.75591790200826e-07
CASZ1	0.203560366236559	0.455086751297297	1.16068489442944	2.24646144912244e-16	5.51055450267561e-15
INA	0.0268414714175627	0.0552856688972973	1.04244179424302	0.00231238980082472	0.00412565991873053
TNNT1	0.347799141629032	1.2759388602	1.87523292324073	0.000628146312245986	0.0012571979518697
TTC34	0.0333745298458781	0.067179501972973	1.00927358697818	1.38432877409577e-05	3.85116105033922e-05
FCGBP	0.516867355913978	1.83459512443243	1.8275957176333	8.10227202279228e-10	5.01670526335684e-09
APOBEC3B	1.5053265902276	3.03555811092432	1.01188526869501	9.91462273579528e-06	2.8303552981263e-05
KRT20	1.35948343417742	7.25002521680541	2.41492744138983	0.000186015343806995	0.000414332519497384
AL603839.4	0.0366070498566308	0.0776196682162162	1.0843007540904	1.27659091552431e-06	4.35567383626067e-06
ENTPD2	1.26774644320789	2.68369889789189	1.08195658824113	0.000467558139731997	0.000960792770531157
AC093249.2	0.0943607835483871	0.199886321027027	1.08292044289197	1.04412250718788e-08	5.25445665183577e-08
NAP1L6	0.0710246206433692	0.267016828086486	1.9105395412991	3.96514691625657e-06	1.22081356456685e-05
AC073592.1	0.0141610721971326	0.0344702528162162	1.28342137759515	1.49855511467327e-06	5.04959337373592e-06
AC007787.2	0.0258316293369176	0.0540093606486486	1.0640708253724	7.61949892651817e-08	3.25567513106407e-07
AL162615.1	0.0147400154265233	0.0295051140972973	1.00122700297852	5.94437034656905e-07	2.16030068599651e-06
SATB1-AS1	0.0116197813551971	0.0472128527783784	2.02259673626431	1.28045695200886e-06	4.36767221239267e-06
BRWD1-AS1	0.0213769879749104	0.0452341940810811	1.08135517664859	4.61049412888141e-07	1.70959666585847e-06
PIK3CG	0.161827559532258	0.359837100335135	1.15288661832642	0.00118650161844636	0.00225226264084791
AC099548.2	0.0304007964408602	0.0630207277081081	1.05171729350267	0.000136278949661185	0.000312516387681741
CTNND2	0.952526539956989	2.60657397277568	1.45232360755608	0.0339819062036784	0.0467120395659451
AC010980.1	0.0218116932526882	0.0733261075189189	1.74922518517428	0.00127525276239244	0.00240285074994433
LRGUK	0.0692762043351254	0.143507099859459	1.05069032282179	7.80291338505743e-09	4.02313578739471e-08
MDH1B	0.0464485411899642	0.119247995710811	1.36025982630574	9.41843906490161e-11	6.93337709672429e-10
SMKR1	0.249149008688172	0.519954787135135	1.06137734476476	0.000103003729503139	0.000242459857110883
CEP170P1	0.00668693368458781	0.0152049839459459	1.18512757805179	4.85162945368526e-06	1.46569168267243e-05
KRT7-AS	0.143378206700717	0.438093824016216	1.61141412360476	0.00468392425261042	0.00780945641797292
AC124319.2	0.0586713578297491	0.119121971810811	1.02171125421428	2.24685408708631e-12	2.24999006210225e-11
MYLK2	0.0364592542741935	0.106620507897297	1.54812800126352	1.44682270941947e-06	4.8867743151793e-06
AC083949.1	0.04524475440681	0.102655063513514	1.18198234726476	1.93404435168985e-08	9.25940866018761e-08
FANCA	0.600762603763441	1.23578762972973	1.0405639212458	3.67464140850032e-25	9.27791279261354e-23
CCNB1	5.81237218853047	13.0422654243243	1.16599549321408	3.02760021772616e-13	3.6559369585644e-12
FAM182A	0.0083673838655914	0.0254027768189189	1.60213768156521	7.2240525699721e-06	2.11344122236684e-05
LINC02335	0.169244698172043	0.423499070432432	1.32324816283023	8.65252802339398e-05	0.000206945354963885
AL645949.1	0.0240505661648746	0.0493635495405405	1.03737528048833	6.60781688833136e-05	0.000161676772651459
FSCN1	6.73751618458781	14.3647642189189	1.0922455743198	0.00571322656475733	0.0093503444780118
ZWINT	5.0502398516129	10.7603708378378	1.09130398609349	4.10172589724572e-16	9.28684243909004e-15
AC245100.2	0.0453130692437276	0.0984274019405405	1.11913280021409	1.5478169299716e-10	1.09756686472539e-09
HPDL	0.204160291523297	0.498522379648649	1.28795597722982	0.00137623733069983	0.00257718970575991
CDKL1	0.0625471716308244	0.151437739232432	1.27570822613301	2.33454668383858e-10	1.59677766879062e-09
PGM2L1	0.271475637401434	0.624530436702703	1.20194914938527	1.44012512980991e-09	8.49424479964703e-09
CCDC136	0.0397663641541219	0.107295766491892	1.43197258620216	0.00274252522678827	0.00481449152566511
KRT18P63	0.0292086471863799	0.0618815588648649	1.08311399978088	2.22213373652665e-06	7.19860742330484e-06
UCA1	0.200339702003584	4.48099248725405	4.48329804929344	0.0104982146439609	0.0162073604620126
FGF9	0.0183260298620072	0.0558540193945946	1.60776682907256	0.000801244357087227	0.00157427322353029
ZNF695	0.0577430124946237	0.135211792691892	1.22750270274916	1.83850550109018e-06	6.08276419659168e-06
FCN3	5.54531589209677	2.62264665708108	-1.0802461968386	0.00514695622761245	0.00850600448696865
LIMCH1	0.75153617811828	1.99542787313514	1.40878367137795	9.56113587435378e-05	0.000226445094102091
MEX3A	0.808827584856631	1.65177374108108	1.03011197490408	2.26999282190214e-08	1.0715909457274e-07
AC104819.3	0.0373074494086022	0.12639051	1.76035250700589	2.15604076063918e-06	7.01267337058386e-06
CCNF	0.966413480107527	2.00674215297297	1.054142772719	1.65257005014912e-16	4.21506540546198e-15
POU2F3	0.0724324113387097	0.147510809994595	1.02611337317636	0.000399284703951053	0.000831294391134476
RIMS2	0.016034919188172	0.0846098616108108	2.39960874191422	5.10022330187501e-06	1.53485650919417e-05
CHEK1	0.842969982759857	1.80845134972973	1.10120162328216	4.47212858894533e-19	2.27668688817266e-17
C9orf84	0.0142662406290323	0.0428214048540541	1.58572691455592	0.000103507173678305	0.000243507323601215
MEPE	0.0198781984874552	0.0449453281783784	1.17698414835643	0.000648579993509471	0.00129477721569865
NCAPD2P1	0.174451775057348	0.490921794745946	1.49266494025784	2.11072930302492e-07	8.30706048371772e-07
LINC00630	0.0866811021792115	0.184670594459459	1.09116475781453	9.82840238579418e-15	1.65769734166877e-13
EZH2	1.95192626863799	3.94621360054054	1.01557049024665	2.75032427958483e-18	1.12148622663136e-16
AC020928.1	0.0599773126200717	0.171136424497297	1.5126580677139	0.0343945130501906	0.0472117104998662
B3GNT9	0.741688256469534	1.6342638272973	1.13975607230699	8.80382489614101e-06	2.5337985849619e-05
RF00568	0.0117593759103943	0.0242507837081081	1.04421987537834	0.00144781290908002	0.00269849612074895
CDKL2	0.00527759559139785	0.0195444087945946	1.88880323472424	0.000358075144009449	0.000752897568948535
DKK1	5.75652020916487	12.5403666132081	1.12331064790203	0.000535767060422995	0.00108736874328785
AC011773.1	0.0242052928136201	0.0616446896486487	1.34865407301196	6.67996933924306e-07	2.40629072782418e-06
ZPLD1	0.0531468797741936	0.933495863043243	4.13458672942404	8.27034012614863e-05	0.000198545353239734
SZT2-AS1	0.0306718809498208	0.0753335687567568	1.296376232914	1.07967999385278e-08	5.41921307757913e-08
AC020904.2	0.14431917734767	0.307982699027027	1.09358628955481	3.11822016573963e-14	4.67851771278316e-13
ANKRD33	0.0930221351344086	0.519475007805405	2.48140838254765	0.0355253727281256	0.0486171484649454
TMEM78	0.00541067252688172	0.0133703076594595	1.30515283111532	5.01796426226357e-05	0.00012570558699092
AC096637.2	0.0131540951182796	0.0326302720810811	1.31069900944552	2.08611605392199e-06	6.81182976927943e-06
PSORS1C1	0.0789702073602151	0.236745996564865	1.58395964584514	0.00496471966913635	0.00824024786518806
ANKFN1	0.338556024756272	1.07994915598378	1.67349689389461	0.00245918796019068	0.0043586373291446
AL109761.1	0.0233488071863799	0.0989591052972973	2.08348360748975	9.17328695491658e-06	2.63194996240926e-05
RN7SL8P	0.140812008870968	0.626946785945946	2.15457261841769	3.32910721415289e-09	1.83160656309613e-08
SP5	3.30068193959319	7.27922889286487	1.14102150594435	0.00026350880228821	0.000568649401881732
AP003469.2	0.286491197275986	0.712041359837838	1.31347023298381	8.08755437698503e-07	2.86909607163097e-06
BCAT1	0.403222953387097	1.04233542610811	1.37016994373271	2.89708102437474e-06	9.14798348727527e-06
AC093582.1	0.0930055987455197	0.189040862540541	1.02330864583509	2.76771787021018e-10	1.86776122796365e-09
FAM182B	0.0408694127562724	0.120093540151351	1.55506513151064	6.83862468760086e-12	6.18445234049461e-11
INAVA	0.806275809292115	2.24046388050811	1.47445212569893	4.18405790807487e-06	1.28120435465196e-05
MELK	1.37516254707885	3.74220905891892	1.44428799886958	1.20235137499271e-19	7.12179501642601e-18
CEP85	1.22082457679211	2.58800847675676	1.08398643182647	1.06629508169963e-32	1.40279536116652e-29
ZNF439	0.146312241989247	0.321977158886486	1.1379078616882	4.01297598426456e-05	0.000102418161836509
LETM1P2	0.011999164155914	0.0303029255459459	1.33652316971019	0.0206929765251792	0.0298828147913443
CEP126	0.0542370189032258	0.149249574037838	1.4603770248839	1.00851827272096e-09	6.10834732343891e-09
RPS20P22	0.0130178533870968	0.0430293801081081	1.724830485462	0.000347396068590244	0.000732633746258241
Z97832.2	0.0598206760250896	0.123593515767568	1.04688693605889	1.26957007479303e-12	1.35328598945574e-11
LAMB1	7.16013194265233	14.5519980135135	1.02315917318726	1.9096351403825e-05	5.16314115402931e-05
AC092747.2	0.0185720461577061	0.0382584892432432	1.04264713386012	0.000238507063382805	0.000520583527446437
AC093424.1	0.0436759642473118	0.0918479685945946	1.07240825923917	7.35677132871534e-06	2.14975281894516e-05
HAVCR1	0.223459631763441	1.48307981040541	2.7305101014625	3.24958940545181e-05	8.41727842266046e-05
AC012173.1	0.0474774896774194	0.100795565351351	1.08611660563245	2.35144857286341e-09	1.33129804138831e-08
CLIP2	1.97119520232975	4.10200828702703	1.05725975661576	7.68195378282754e-07	2.73530080848372e-06
BAMBI	11.2589502053047	22.6416245135676	1.00790515828839	2.85087610591222e-08	1.32135173638757e-07
UGT1A5	0.0586947886899642	0.335867424718919	2.51658755535164	0.00492156725743516	0.00817242378043242
AC080038.3	0.0116126139354839	0.0380688827513514	1.71291947871945	8.77347435249109e-06	2.52680913601645e-05
KIF20A	1.63010184496416	4.32213520216216	1.40678209883513	5.33699676033143e-16	1.17020676334425e-14
LINC00664	0.0194274335215054	0.0675535336216216	1.79793591169586	0.000241707674482225	0.000526603768095328
GXYLT2	0.255412983842294	0.579394675902703	1.18171456177212	0.00255649534149718	0.00451669193921851
ZC2HC1A	0.400394323888889	0.970972718864865	1.27800923899796	2.56553098060804e-13	3.15745998972322e-12
AL163953.1	0.242707053512545	0.503931519027027	1.05401165783041	7.59979014997967e-08	3.24947578838337e-07
PAQR8	0.954355394677419	1.99868001745946	1.06644899947561	0.000261529856589313	0.000564964159995374
WDR49	0.00557301118637993	0.0178442078702703	1.67892690515752	0.00475114053211971	0.00791413492875278
AC137630.1	0.0260558944444444	0.0621574722162162	1.25431805393158	1.29872590942795e-05	3.63486203471739e-05
CDH26	0.0330453105878136	0.0966473755243243	1.54828500084944	0.0164487349876737	0.0242941617973469
AC105206.2	0.15077130781362	0.304585048486486	1.01448321837621	4.98831026456648e-09	2.66029023625141e-08
CFAP61	0.0106403038817204	0.0491327810297297	2.207146547225	1.67618321103954e-07	6.72950137217224e-07
LRRCC1	0.82404190444086	1.65788766518919	1.00855664753862	3.35402430331147e-12	3.21832763756972e-11
RUNDC3A	0.0743872561577061	0.161231168918919	1.11600328139342	0.000387272355867749	0.000808439937136316
RAET1G	0.0801831176702509	0.18495579572973	1.20581009072497	1.37261951887827e-10	9.82531428805305e-10
ZNF257	0.0970033956487455	0.267913963762162	1.4656626213668	1.85526636703159e-08	8.90784443148706e-08
AC055813.1	0.00959071727777778	0.0227294701783784	1.24485343372118	8.10322174219232e-09	4.159707786679e-08
AC003002.3	0.0194400868458781	0.041593103	1.09730965541179	3.22533784052582e-09	1.77891757859187e-08
AL357673.2	0.00246049082795699	0.00614401568108108	1.32023575968426	1.9217781161242e-05	5.19316386925843e-05
ZNF883	0.26878560418638	0.759691769491892	1.49895831987385	9.08937472979611e-07	3.19468754875963e-06
ICAM5	0.0965914856899642	0.213487005048649	1.14418032605198	0.000557202085224633	0.00112739382566577
EGOT	0.0938983341935484	0.244058955275676	1.37805822059231	4.82088385875449e-05	0.000121226164044934
FAR2P1	0.0899976768978495	0.345344883089189	1.94007818078934	0.000478675042548325	0.000981136643176542
AL451074.1	0.0152225056666667	0.0612288636486486	2.00800605825396	0.000987707963540041	0.00190470207195239
SNRK-AS1	0.0252740775089606	0.0723810558648649	1.51795371785137	5.12025743656822e-08	2.2604372109583e-07
AC005618.1	0.0482894651379928	0.0975291295405405	1.01412469650343	1.32003758181708e-05	3.68996414617532e-05
PLK4	0.392193547616487	0.996027727027027	1.34462010357757	1.73597778579554e-17	5.80890237399536e-16
AC004264.2	0.00907944256810036	0.0199212063459459	1.13362938254059	1.67699783750738e-05	4.59277286581949e-05
NECTIN4	0.157794622600358	0.806624363102703	2.35384893989532	0.00563612119014613	0.00923867042225016
RF00092	0.0190425009834229	0.0384779821689189	1.01481017423786	2.37009186989003e-06	7.62259603445332e-06
DPP6	0.00553695938763441	0.0111282551410811	1.00706155733221	0.0138102455184125	0.0207514816337985
CRIM1	4.7038484	9.47679767297297	1.01055807258563	0.000137090879618655	0.000314205357321465
AC093895.1	0.117134209507168	0.284313811194595	1.27932170078685	6.84330510916071e-09	3.56142524481743e-08
AC141557.2	0.129966415430108	0.336718572648649	1.37340443405446	6.17892558736892e-07	2.23903195102745e-06
OR13A1	0.0197388124910394	0.0931591867567568	2.23866284717731	0.0198696712789238	0.0288046199595769
GPAA1P2	0.0248948709516129	0.0510140674054054	1.03504659604202	0.00507578520538681	0.00840449966837896
AL353801.1	0.0626530364516129	0.178983226378378	1.51436805404848	1.66602384015965e-05	4.56972807073747e-05
AARD	0.0100354129516129	0.0357194525837838	1.8316099866832	0.000831197818380823	0.00162838942458242
AC048344.4	0.0601319187992832	0.130711467297297	1.12018281356965	1.52289346997755e-06	5.12538645153613e-06
KIF3C	0.3732388809319	1.18894663708108	1.67151277761244	5.66396348842141e-06	1.68945622143892e-05
CDC45	1.41270807845878	3.32094051621622	1.23312850347898	1.99037263792434e-16	4.96025468171055e-15
SLC5A5	0.0441606559659498	0.0913516481837838	1.04866915628159	0.0163583522349097	0.0241762769741502
CLSPN	0.169849941304659	0.657484192810811	1.95269548998559	5.74803340012643e-23	8.65529173913013e-21
PLA2G4A	0.238124838256272	0.566079107859459	1.24928556678451	0.0353400768049219	0.0483901198091913
FANCB	0.0895865707921147	0.23105503367027	1.3668821291069	2.54558397438424e-15	4.8240649752622e-14
SLC44A5	0.411524499632617	1.28584975582162	1.64367185437368	4.19475677839308e-08	1.88176849304942e-07
DCHS2	0.00720189271129032	0.0233096595027027	1.69447991781396	0.00107886032313833	0.00206486926777685
AC078860.1	0.0387530929928315	0.100539718972973	1.37538219592878	2.07532801549942e-05	5.56776849580589e-05
AC007128.1	0.0252122029050179	0.0913696873621622	1.85759344029016	8.83513794262615e-07	3.11090446561323e-06
ULBP2	0.438118273155914	0.888639921918919	1.02027856727352	3.30628811530385e-05	8.55014890907145e-05
CENPM	2.76534032060932	5.73562794486486	1.05249440449371	1.13896133226384e-11	9.93005840992918e-11
GRM3	0.00895808377419355	0.099945284372973	3.47987643605132	7.24227234931496e-07	2.59352205792947e-06
AC025766.1	0.0479830798566308	0.108360125243243	1.17523629914772	4.51696065932682e-08	2.01581768685115e-07
GRAMD1B	0.675445157849462	1.45846498678919	1.11054021091118	0.0179412263783514	0.026270218180146
LYPD6B	0.137380018942652	0.817038911735135	2.57223260029351	0.000461830072900906	0.000949980363017697
TREML3P	0.427045191335125	1.28537567948649	1.58972942680226	0.00677221730135806	0.0109078125951895
RAG1	0.0773707061523297	0.166910583475676	1.10921608977904	5.45831009436161e-05	0.000135703122258467
IGF2BP1	1.12231884558781	2.6220265406	1.22419969167951	0.00148373612801577	0.00275886842638415
LIX1-AS1	0.0136162236272401	0.0279325637351351	1.03662135804751	0.00234171926375884	0.00417173506641836
SNCAIP	0.283486630681004	0.836362338054054	1.56084739906575	0.00121915880669686	0.00230759454279833
LRRIQ1	0.00219365002508961	0.0268306777621622	3.61247821691507	6.0190746253209e-12	5.50907320888031e-11
PRSS16	0.225094308460573	0.545059282537838	1.27588357242138	0.0118024695000466	0.0179766332108442
AP000523.1	0.0904454112365591	0.233225060918919	1.36660360549577	1.1079711871198e-10	8.07429964817683e-10
CA3	0.162087797283154	3.20820355461081	4.30691829372125	0.00905582346624316	0.0141873621662309
AL033504.1	0.0253416567921147	0.118779993405405	2.22870910414998	0.0129281155898694	0.0195375560631424
OSBPL7	0.430329027455197	0.861701857243243	1.00174863409558	7.0237147872612e-07	2.52175775384058e-06
AVIL	0.704429888351255	2.21740694605405	1.65434553491382	3.0118212772683e-05	7.85512151988715e-05
RNY1P13	0.0737343340322581	0.168006019459459	1.18810445922595	7.33069548207407e-07	2.62293249742232e-06
KIF24	0.24435984824552	0.603584215081081	1.30454782745817	1.88610535124715e-18	8.08663625382054e-17
BIRC5	4.44774617007168	9.5885249854054	1.10823444399851	2.6857068872371e-11	2.18102434546389e-10
ANLN	1.15797175240143	3.48310291189189	1.58877303886807	5.86628067479011e-18	2.21835933051518e-16
STARD6	0.00860502494623656	0.0467369729135135	2.44131301606247	6.57253701231077e-07	2.37066573102049e-06
ECT2	1.49319845277778	3.9949892172973	1.41978569037989	3.99113438560264e-19	2.07406226824373e-17
LINC01361	0.0109239555645161	0.33389459327027	4.93382547626392	5.49282417096231e-06	1.64350769664082e-05
CRHBP	1.80604134589606	0.764487852054054	-1.24026543895229	0.016190632603462	0.0239496421207324
RHCG	1.83065826643907	0.522674866027027	-1.80837681386664	0.018116080392859	0.026504509540527
AL021407.3	0.0239419780645161	0.0734616484864865	1.61744891928733	1.91984045278841e-05	5.189049735932e-05
AC090519.1	0.021828006827957	0.0580278631081081	1.41056540212233	1.3444292948903e-07	5.49286607634487e-07
CDC20	5.44193292706093	15.7731843443243	1.53528286543662	9.75417139299665e-15	1.64628810357424e-13
HORMAD1	0.0264258611236559	0.0807039252756757	1.61068836036777	0.0184911334110574	0.0269884602792707
AC140479.2	0.0189592835232975	0.0715602259837838	1.91625349794775	4.41779748318184e-05	0.000111918435464195
AC006026.3	0.413147377491039	0.885343977297297	1.09958157552925	5.60980922914802e-08	2.45832383400743e-07
CASP5	0.0530507130232975	0.12398980592973	1.22477746463029	2.27401468620417e-05	6.06048311081772e-05
CNKSR1	0.409014182930108	0.983342262378378	1.26554277804087	0.0143584718722924	0.0214840408553701
NXNL2	0.0212076210448029	0.0661539440054054	1.64124437423612	0.0180062857993029	0.0263577605902656
C6orf222	0.0705908163924731	0.259925438556757	1.88054542390501	0.0274765721104638	0.0386496565263451
ARHGEF39	0.576389856308244	1.16881434918919	1.0199289435619	8.45632647208025e-16	1.77178823550811e-14
SLC30A2	0.672962027867384	1.59769298784324	1.24739319945527	3.6877870084638e-05	9.46891875331907e-05
WTAPP1	0.0235139532473118	0.0776074386918919	1.72267783143826	2.00269250539704e-05	5.391178446703e-05
PEX5L	0.00826732093010753	0.0170117397081081	1.0410388888286	5.22554332892629e-07	1.91802762187726e-06
AC112777.1	0.0927158553781362	0.288710145891892	1.63873382689533	4.66461396489894e-16	1.0382608251702e-14
AC005899.1	0.0293816287634409	0.0664833620540541	1.17807896727417	0.0113629184888941	0.0173791537996939
AL590822.2	0.00416668038172043	0.00841678505405405	1.01437083674915	6.32688009317875e-07	2.28899543796636e-06
FAM160A1	0.0571582887437276	0.147040513891892	1.36317908433246	2.76726600219646e-06	8.78356584011463e-06
FKBP9P1	0.0942667250896057	0.303680691594595	1.6877346694779	0.000588753920559325	0.00118510422805035
AL353997.2	0.0105491507311828	0.0212861850351351	1.01279055128699	0.00486495117497565	0.00808700668814866
INCENP	1.48011932064516	2.98126049567568	1.01020895599827	7.00684745128671e-18	2.60242435204105e-16
RASGEF1A	0.190968623284946	0.639058797637838	1.74261305613986	0.0143581050238674	0.0214840408553701
AC089983.1	0.0327996532258064	0.103383666486486	1.65625580612136	0.0129372881156198	0.0195478724377702
SETP8	0.0137725398924731	0.0286248516756757	1.05547357596211	2.00207743368789e-05	5.390341181868e-05
SLC44A3-AS1	0.186452502363799	0.505396557005405	1.43860767647797	2.3286701878557e-07	9.07506080692876e-07
RHOBTB1	3.31525757967742	8.17627437108108	1.30232264437179	7.41796981785632e-05	0.000179826955258594
AXIN2	1.3926846093638	3.12428159497297	1.16565591223613	0.000230823565387724	0.000505313175725307
SLC7A10	0.378297728514337	1.65386440225405	2.12824693618119	0.012524325359769	0.0189870230890821
SPATA17	0.0271036097741936	0.159851461251351	2.56017501853891	9.11422013042199e-14	1.22024127680786e-12
FZD7	0.654279024238351	1.63715428918919	1.32321236643568	0.00929146343988659	0.0145101474536677
IGLV1-50	0.0816570874731183	0.228995945405405	1.48767203837125	0.00162764155049066	0.00300055521764618
AL645608.1	0.0466346391397849	0.0975361451351351	1.06453500086919	9.49559903227965e-08	3.98709883102406e-07
LINC01605	0.045284632469534	0.154126050156757	1.7670172708338	0.00425537336927316	0.00716085315324841
RAD51AP1	1.03048000184588	2.49894023945946	1.27799989343181	1.20492215777768e-18	5.41694860716023e-17
ARHGAP28	0.0906880886272401	0.185967620162162	1.03606646929545	2.13763808150949e-06	6.95572379493058e-06
AC016723.1	0.148544754390681	0.339694098054054	1.19333849291087	0.0258312251209021	0.0365657097701931
AC004540.2	0.379841165609319	0.763448726324324	1.00713500074659	0.0108367918207221	0.0166584950033418
IL18	1.42257555408602	3.14558064367568	1.14482107198317	0.0225114912812147	0.0322740026421131
PIP5KL1	0.0717850233602151	0.155026493318919	1.1107599980869	1.17948544840463e-06	4.05555790304703e-06
TRIM45	0.558266738942652	1.60313418324324	1.52186867569392	4.66757745982183e-24	8.77223805907567e-22
AFF2	0.025920541646595	0.216473593394595	3.06202327722101	4.33844223398394e-07	1.61744667563062e-06
AC004980.2	0.0464845284946237	0.105893179081081	1.18778713653447	1.52251355935614e-07	6.15705370161237e-07
KCNH7	0.0166387300645161	0.0627602043837838	1.91530472523557	2.27922564351023e-07	8.90040996487763e-07
PGC	43.4909443952115	89.2180579112054	1.03662070711578	0.0326933514678331	0.0451144426018525
ASIC4	0.00829484002508961	0.0193335200459459	1.22081826971302	0.000482559018982782	0.000988530178535783
PROM1	0.204805532596774	1.96853563294054	3.26479623350513	0.00167085341357435	0.00307037070378387
GFY	0.0106157200322581	0.0551221961513514	2.37643114011805	1.1754918818169e-09	7.03269389131049e-09
MITF	0.362941973978495	0.973955280702703	1.42411661916662	7.81993619737823e-08	3.32993398960249e-07
GINS4	0.322118104820789	0.890178874864865	1.4665055136659	4.5095807583271e-18	1.74491456091554e-16
GRM1	0.00393897028315412	0.0229664520648649	2.54363756356834	4.42853425995485e-05	0.000112176370451795
ALOX5	1.45891625824373	2.96589888324324	1.02357233767728	0.00838907830125954	0.0132465825153685
MCM8	0.725331004892473	1.65551795081081	1.19057122941972	1.37043780871351e-21	1.39249851490256e-19
LINC00158	0.0127138322007168	0.0281267588486486	1.1455443623597	0.00243453212337079	0.00432014517647141
ZNF468	1.1077589887491	2.24321097807027	1.0179212814863	5.14687733616348e-10	3.31319458909973e-09
LINC00284	0.00500920256810036	0.0120266629162162	1.26358352866677	0.00851871386579132	0.0134266833841554
AL117381.1	0.0287278078494624	0.0672436714054054	1.22695058729762	1.03571711163137e-05	2.94760160791731e-05
C2orf15	0.235357247921147	0.522083291405405	1.14942770576658	1.07717343984996e-05	3.05480228074536e-05
RN7SKP287	0.0389744199462366	0.119635095189189	1.61804121237747	1.07608092907074e-07	4.48466335263098e-07
DMC1	0.077475944937276	0.211888271021622	1.4514833792987	2.88460873089503e-10	1.94349541340841e-09
HMGA1P8	0.0284517990143369	0.0954245511081081	1.74584061741284	1.11878468887662e-06	3.86686146061394e-06
CXCL3	0.252033601100358	0.528940176778378	1.06948847597785	6.68402139962717e-05	0.000163285573597616
TXLNB	0.123892711148746	0.254677201243243	1.03957850163273	0.00225972359291419	0.0040403469905925
IL37	0.021517995609319	0.0430475744864865	1.000388253508	5.91138628190934e-05	0.000146037765865394
ASB11	0.0186351454498208	0.108507009064865	2.54169025263957	0.00190691715302321	0.00345902040326329
SPIN4	0.447573643942652	0.898013039837838	1.00461131064114	3.54564023173124e-13	4.22032491582638e-12
EIF3EP1	0.116765165896057	0.289532579108108	1.31011574916283	5.47288994203922e-10	3.50658625009842e-09
DPY19L2P1	0.00369221911648746	0.0170110153405405	2.20390917599958	0.0012300371706948	0.00232607119977964
ZNF732	0.0328337191326165	0.0695372559135135	1.08260796065615	1.02850376841036e-06	3.58456221349489e-06
SPON1-AS1	0.0527113471505376	0.123189273189189	1.22469116881322	0.00123474736067606	0.00233374253515756
AC007114.2	0.0225446193369176	0.0502561946702703	1.15651828602037	8.90078130714473e-09	4.53401119937619e-08
AL445437.1	0.0883515122795699	0.316017331356757	1.83867694821087	1.07213343761993e-07	4.46948755949763e-07
FAM72B	0.0977238340430108	0.253090591702703	1.37287150649663	5.29394328060907e-16	1.16178583180074e-14
RASL10B	2.15170980994265	5.06619700940811	1.2354196581429	0.00158136569969969	0.00292279037486642
MICD	0.0682430860394265	0.202302562216216	1.567759798377	0.000134777537658523	0.000309499249546389
ZNF681	0.178292392311828	0.404996530151351	1.18366440274591	4.73996978578057e-08	2.10519340379124e-07
CD24P4	0.101640113870968	0.226876044324324	1.15843438713086	6.18044939096681e-05	0.000152098565498283
PRDX3P2	0.0252496846236559	0.0539867991891892	1.09634131543998	2.42572958357912e-06	7.77951458444235e-06
BX537318.2	0.00650376648387097	0.0428363898189189	2.71948953337963	0.00043428936306606	0.000897222656351701
LINC00189	0.315803411738351	0.924427558216216	1.54953351155626	0.00121940891774855	0.00230789318604094
AL445931.1	0.0471651024623656	0.106768691783784	1.17869695477183	0.000184571705518472	0.000411593750659267
FSIP1	0.0739271112043011	0.197081268848649	1.41461522074033	8.34147059279397e-07	2.95205152113094e-06
POMC	0.381079450340502	0.185407284378378	-1.03939388667189	0.00184378237745514	0.00335601723367964
SETP22	0.0130819289892473	0.0277351801081081	1.08414180574736	7.1333422064401e-06	2.0886145225744e-05
ADAM9	3.24209393243728	7.82835960918919	1.27178413983927	2.96447176466516e-11	2.38340097232455e-10
C2orf73	0.00352644808602151	0.00950456638378378	1.43040500842081	0.000239314859689417	0.000522073156990458
TRPM3	0.0371045183417563	0.0803594974221622	1.11487366195154	0.0031510062536988	0.00546247571950681
PQLC2L	0.0484305874157706	0.180431240389189	1.89745874599022	7.02526953736843e-07	2.52195371759387e-06
TTLL7	0.242160964005376	0.53617048132973	1.14672547102207	2.75764827514066e-08	1.28123004247985e-07
RPS12P31	0.0361348429032258	0.0745811797567568	1.04542099628181	9.75750450742772e-05	0.000230593346570543
AL035401.1	0.0657270115053763	0.154377219675676	1.23190158550868	0.000130198881390636	0.000299838883290984
FOLR1	0.450936830860215	1.7927883008	1.99120788547542	0.000888485856154804	0.00172950646059072
NKAIN3	0.00652927065949821	0.0193052916	1.56400259365745	0.000587130394335894	0.00118239698169675
CENPF	1.38210289942652	3.33960297189189	1.27281156803117	1.21607974056218e-14	2.00376593243851e-13
CXorf57	0.403694580896057	0.839879284756757	1.05691776473562	3.82858102362736e-11	3.02462741044847e-10
MMP14	14.2850958637993	32.1368515945946	1.16971787910399	1.00327770342854e-06	3.50152603670759e-06
AL451074.2	0.0950004773637993	0.203835373567568	1.10139777045338	2.38246625737119e-15	4.55291487532494e-14
HR	0.096573660734767	0.242050314145946	1.32560529592034	0.018224635225644	0.0266385819482706
LINC01224	0.129276562944444	0.35378103392973	1.45239596074725	0.000135611092996676	0.000311099016202727
SLC16A3	1.99645075340502	4.17127632918919	1.06305140241254	0.000104801360813907	0.000246250687620269
TTF2	0.453185577365591	0.96137938027027	1.0850039126787	1.1000793173512e-19	6.60999582127659e-18
LRP8	0.0914350640358423	0.317801220351351	1.79730523525707	3.90339465073452e-08	1.76723877358739e-07
LRRC39	0.276419891326165	0.58610287572973	1.08429247939266	4.3106884482557e-09	2.32671061223493e-08
RAET1K	0.0313815575663082	0.0951122929513513	1.5997148571134	3.84110748020352e-12	3.64649914831626e-11
AK5	0.0144817112724014	0.0473151589135135	1.70807037815032	0.00345647938004862	0.0059392423581285
BNIP3P17	0.0781952312544803	0.317742950162162	2.02270758377135	1.78794892744058e-10	1.25186474482646e-09
KIF2C	1.55198244573477	4.79691796540541	1.62799552798318	2.65780758015161e-18	1.09447377715765e-16
AC021092.1	0.0224040060913978	0.0534212524972973	1.25365707567733	6.16495886623951e-05	0.000151762174335752
AC004846.1	0.0629500442634409	0.139564736827027	1.14865517105312	0.000583494888899408	0.00117554914507372
AC112198.2	0.00701421686379928	0.0241604819513513	1.78429529243805	5.81935415805396e-06	1.73023167044982e-05
RNF103-CHMP3	0.0335344897885305	0.0694120747567568	1.04954100008325	0.000215588685448738	0.000474162321291391
AC145207.8	0.244067441917563	0.659937116216216	1.43504870468416	8.56407757667841e-06	2.47191319984588e-05
RNU6-945P	0.147279486021505	0.300657687567568	1.02956535045339	9.79393191690859e-05	0.000231301135860778
MSH4	0.0307514840322581	0.0651439705621622	1.08297562051681	4.75829318341867e-07	1.75970256565665e-06
TUBB8P1	0.0297147869892473	0.0614003448108108	1.04706571846419	7.95785471213416e-07	2.82629349793273e-06
CMTM1	0.102566514731183	0.227934680324324	1.1520606419157	1.53258547666494e-12	1.60097906420084e-11
NCCRP1	0.0678773526272402	0.477466542918919	2.81439744135773	0.009519971673125	0.0148391875742974
Z99943.1	0.0443767308064516	0.100477474351351	1.17899681101686	1.99805688875681e-06	6.55253607863621e-06
DOCK3	0.034766763937276	0.119096470227027	1.77634996181863	6.54998961260511e-12	5.9470955451027e-11
AC078993.1	0.489942624820789	1.17141813597297	1.25757141952313	5.94142603061895e-05	0.000146707384235258
GREM1	0.209122964530466	0.509567679572973	1.28492227639865	0.00843644076995637	0.0133131199390359
LINC02562	0.0882355005913979	0.302448381081081	1.77725780806527	7.87394857175506e-06	2.28724251597431e-05
AC012653.2	0.0347467534408602	0.103939199621622	1.5807897635723	0.00526487742981502	0.00868423361724008
AC073585.1	0.0739074953225806	0.216631500972973	1.5514504566888	1.22087570106614e-11	1.05961836888365e-10
C2orf50	0.00965240058064516	0.0365819839513514	1.92217362425993	1.59619828192663e-07	6.43317837069301e-07
MIR2052HG	0.033806556218638	0.101154144291892	1.58118046298373	1.03790518715845e-08	5.22632515274227e-08
LENEP	0.0260927343548387	0.0535370531351351	1.03688959276588	2.05132808099246e-06	6.70699760791204e-06
TRIM36	0.0790348104767025	0.193699539897297	1.29326040104436	5.98532593352156e-07	2.1742364050909e-06
TDRD5	0.0197405989749104	0.216670338567568	3.45626399666717	8.71353795656954e-07	3.07328340288433e-06
RASGRF1	0.180384701790323	0.486789562843243	1.4322212453006	3.81572376699185e-05	9.77189203681176e-05
GABRR1	0.00663261942831541	0.0235742847675676	1.82956334762708	0.000730629222710126	0.00144449956899963
PHBP12	0.0187848574193548	0.0383448624864865	1.02946313011337	2.8756034619324e-06	9.08935054811106e-06
DRAXIN	0.0207978299695341	0.0555982835891892	1.41860733879166	7.51509774399553e-06	2.19137522456185e-05
C5orf34	0.370065940716846	0.807064971081081	1.12490245705186	2.00651083375817e-16	4.98556111338163e-15
MYH15	0.00837432315053763	0.0187441761918919	1.16239792509921	0.00361283713297417	0.00618410442894079
CREB5	0.195154360591398	0.448011753594595	1.19892088272782	8.22793244145777e-06	2.3823166837331e-05
AC239809.3	0.0789866775836918	0.162747995113514	1.04295852657575	2.24494088865358e-06	7.26401844048995e-06
AC006504.3	0.0341815375806452	0.0856643710810811	1.32547799866403	1.80332240841083e-09	1.04245714432556e-08
FAM183A	0.184408531505376	0.575296898	1.64140128885157	3.13756287488577e-09	1.73702151983709e-08
AC004943.2	0.200179235308244	0.444544162432432	1.15103441763304	2.80940687496482e-19	1.52329575372279e-17
SH2D7	0.00868262456630824	0.0218334837459459	1.33033923613964	0.000710933885499974	0.00140912722242149
ZNF603P	0.0413601664157706	0.0980677535135135	1.24553683921911	2.41106496095526e-05	6.40456745632706e-05
LIMS1-AS1	0.0273656808243728	0.0596160127567568	1.12333213863868	2.63019924239669e-05	6.92703195268651e-05
ROR1-AS1	0.0070271698781362	0.029465086172973	2.06799080498149	0.000101381093351559	0.000238887802546717
AC092919.2	0.175869931752688	0.425030140589189	1.27305630391164	0.000181703010413348	0.000405848310990264
AC139769.1	0.163005774370968	0.343007207135135	1.07331581819597	7.60187455485513e-05	0.00018394623075814
SMIM5	0.0516376299480287	0.123225366054054	1.25480457589987	1.66089700267884e-05	4.55616565835824e-05
ABALON	0.140231294982079	0.284149864108108	1.01884367838865	9.22146695998725e-08	3.88570108111668e-07
NAP1L4P3	0.00744707424731183	0.0195986108108108	1.39600575042043	1.97773859706178e-09	1.13410309640184e-08
TYRP1	0.0940740205448029	0.44639578212973	2.24645512679472	0.000717235507688603	0.00142071628101944
SV2A	0.281296544498208	0.613912416881081	1.12594101941001	0.0111422726215992	0.0170782589189044
LINC01419	5.78536464179211	12.0420613012757	1.05760256878103	0.022282814666597	0.0319767001436337
RAB19	0.0757928049641577	0.178182802567568	1.23322529640597	4.87938112226247e-05	0.000122577900032234
MYH7B	0.311080504050179	1.45677708908108	2.22742025151664	0.000107332395059466	0.000251582947009228
ATAD5	0.301963067688172	0.672963752702703	1.15615669213406	4.02624450205478e-19	2.08796696210293e-17
AC016705.2	0.0347203018172043	0.160714556324324	2.21064920944142	0.00064984748606775	0.0012971003562844
ZNF738	0.224513304743728	0.5926491106	1.40037723980205	1.02291182705324e-11	9.01258513536228e-11
LINC00648	0.0611789181451613	0.363520827891892	2.57093152519365	8.76721116621184e-08	3.70365405290909e-07
AC020951.1	0.00630438965053763	0.0148789653945946	1.23884560226899	0.00539053228599027	0.00887334507873644
AL691432.1	0.14232229765233	0.351233828918919	1.30327009726472	6.61436081808274e-15	1.15617176929228e-13
AL445933.1	0.0149333022992832	0.0489441466918919	1.71260310256879	0.00328073786718164	0.00566961585509349
LINC00654	0.116075880320789	0.255107145102703	1.1360350844968	1.91473313609739e-06	6.30080765721337e-06
AC105105.3	0.0308652843010753	0.0926960428108108	1.58652267145987	0.0068985914344906	0.0110906349045875
AC019129.1	0.163412987598566	0.359447726513514	1.13725932944742	0.000306639726724669	0.000653321395261663
ADAM28	0.164169687132616	0.470932740610811	1.52033325904172	0.00146223792688066	0.00272274279054745
AC026992.2	0.0158678990143369	0.0622093533567568	1.97102038894938	1.76659850122111e-06	5.86582042196106e-06
KCNV2	0.0071241285483871	0.0169888621621622	1.25380377661036	2.19543211235898e-06	7.11948898294305e-06
HNRNPA1P53	0.0175429219892473	0.0358109214324324	1.02951057399541	2.17058858524601e-07	8.52010557110698e-07
PLEKHH2	0.144255643519713	0.369346544616216	1.35634732013419	0.000420670511036995	0.000871102650474752
CR392039.4	0.120941485698925	0.242389076351351	1.00301547601521	2.45473533950823e-05	6.51019252481143e-05
ZNF215	0.0708831994946237	0.280305551208108	1.9834846857679	1.18242367610736e-07	4.89740881656662e-07
FLJ16779	0.00248085275806452	0.0462966088	4.22199850377267	1.0786364820993e-05	3.05860436829882e-05
AC022509.3	0.0406490929569892	0.171085395783784	2.07342154803612	0.000497513671860105	0.00101649924324139
AC011825.2	0.0433308510752688	0.0970578524324324	1.16345036508256	9.0781219533587e-06	2.60763889158991e-05
LINC00540	0.0380833948225806	0.175874363667568	2.20731120971303	6.83984733820173e-05	0.000166896548287476
SLC6A4	0.0272681488315412	0.0672239680513513	1.30175894108388	0.000273266238724511	0.000588385123883011
NCAPG	1.23482570197133	3.25577960810811	1.39869562626775	1.31685794736556e-16	3.47217101818033e-15
LINC00184	0.0111060100089606	0.0227101569351351	1.03199707437828	3.54689892126978e-07	1.34269703825624e-06
SKA1	1.20819326519713	2.83208772162162	1.22901470269349	5.48900875480529e-14	7.73848070136001e-13
MMP9	5.80058520896057	12.6476766945946	1.12460203128959	0.00266523914975374	0.00469190209079826
PFN2	2.50620223136201	6.92467379675676	1.46624327735995	0.000140350701790235	0.00032085294877892
CYP2S1	0.81260686983871	1.69182241475676	1.05794867488969	0.0132415207913832	0.0199617063929446
AC024937.2	0.0241650451075269	0.0495676432432432	1.03647697789929	2.34181332544288e-05	6.22789295486437e-05
SMPD3	0.197779294874552	0.466386829135135	1.23763564599852	0.000117115005488149	0.000272190300063391
INPP5J	0.169439809967742	0.433077706232432	1.35385303153546	1.654128881111e-08	8.02068002177508e-08
PPFIA2	0.0194506157437276	0.0429993902810811	1.14450037595749	6.37129634118606e-06	1.88113540449193e-05
AC009902.2	0.0429743497491039	0.095574862027027	1.15315540212217	0.0225990059412598	0.0323957534270649
LINC02588	0.0936832177365591	0.309119758383784	1.72230333760282	9.97518853106619e-07	3.48434617834727e-06
SPRY4-AS1	0.040611327281362	0.0977674133675676	1.26747150494785	0.000233102003766686	0.000509720731882782
CCDC155	0.0312956898978495	0.102471315410811	1.71118423028767	0.000839863266820065	0.00164317644156499
LINC01694	0.0436838828530466	0.16655980002973	1.93086724027795	1.70433477117077e-06	5.67793575105752e-06
AC091180.2	0.0241390538351254	0.0492468014594595	1.02866089702013	1.64704925196198e-06	5.5069078520655e-06
ZNF519	0.05556304090681	0.116005823356757	1.06199976500024	1.40166022596519e-11	1.20150545295699e-10
BHMG1	0.00803643699641577	0.0191454778972973	1.25237575169757	2.20191548722922e-05	5.88401534303844e-05
BNIP3P9	0.0573814460215054	0.196298084378378	1.77438986416925	0.000153533884496806	0.000348255249991661
POU5F1	0.456247500340502	1.05344794778378	1.20723047063186	5.49466564081811e-15	9.71320101540944e-14
OTOG	0.0205125699507168	0.149294540394595	2.86358124935575	6.34556590914048e-09	3.32453920488106e-08
AC083829.1	0.0259742289784946	0.0534330530540541	1.04065152745723	6.81167199227923e-06	2.00193478094076e-05
ATP8B5P	0.0354545339677419	0.101747837237838	1.52095609082455	6.38004943821854e-05	0.000156597486672488
CCDC54	0.0155903120394265	0.031547816372973	1.01689034666825	0.00111295101877683	0.00212426112288834
AC010735.1	0.0493938483512545	0.109308873054054	1.1460072344824	2.64735495820492e-07	1.02213908766281e-06
PYY	0.0744003171684588	0.217628329081081	1.54848569042112	0.0103678873873971	0.0160269457721322
AL513325.1	0.0148059897043011	0.0340294116216216	1.20060127641763	4.61899044555128e-07	1.71249310556214e-06
WDR87	0.00278441666290323	0.00992063307027027	1.83305707328826	2.85560700635295e-05	7.47578055412634e-05
CYCSP24	0.0457837506630824	0.106418591756757	1.21684265723464	1.18186091003754e-08	5.89538920520821e-08
EPHA6	0.00996017184408602	0.107872591035135	3.43701389838067	0.000265176258672545	0.000572099582407987
TLL2	0.0318118824050179	0.0960342866108108	1.59398383252457	0.0139710544172835	0.0209691651383703
DLEU7	0.0416640558548387	0.0896873046702703	1.10610049694298	5.37230789232165e-07	1.96727524284313e-06
PKIB	1.60085620062724	3.49980158291892	1.12842941112841	0.000178592035143962	0.000399292174459613
AC004540.1	0.17262399846595	0.54141859912973	1.64911140446664	0.00126752321984975	0.00238990800357278
OACYLP	0.0154746397473118	0.0385823223513514	1.31803416125448	5.09582012137313e-06	1.53371607168986e-05
AC016582.3	0.0279115743010753	0.0926576954108108	1.73104730073507	0.00987180147154788	0.0153283357921985
FLJ33534	0.00636683714874552	0.0171171254486486	1.42679167570754	0.00073662008334708	0.00145519288732661
CHST6	0.0205716573962366	0.0495903276756757	1.26940072608829	0.00154623407199118	0.00286463584816866
AC243772.2	0.0188402778422939	0.0389191620972973	1.0466604093322	8.67597949256704e-05	0.000207446703076531
COX7B2	4.60536043184588	10.0547161777838	1.12648638187413	0.000364468468559387	0.000764639731603491
CCDC40	0.214245818333333	0.447363604864865	1.06218084516054	1.16397639644255e-18	5.27078876910833e-17
AC104041.1	0.0447143690322581	0.197485801081081	2.14293850618005	7.91336571773983e-09	4.07336263345603e-08
KPNA7	0.532140281272401	1.121290782	1.0752819377136	2.52803868997681e-05	6.68615544330339e-05
MELTF	1.00913370137276	2.04870465297297	1.02159468480417	0.01761531436228	0.0258399294483305
PIMREG	0.40408487287276	1.03539970816757	1.35745756707474	2.89516984509623e-07	1.11044445984388e-06
AC023271.1	0.0103034218458781	0.0226049338918919	1.13351415136285	0.000138981454920976	0.000318217499972952
AC027801.4	0.0156076614516129	0.0477883232972973	1.61440376036584	6.74910117998509e-09	3.51532679922707e-08
SYT6	0.0153339701308244	0.0389457544540541	1.3447347913861	2.2647259431001e-05	6.03830289853121e-05
HIF1A-AS1	0.026365127078853	0.074749246	1.50342807636857	4.04809662407689e-05	0.000103219650326865
AL160286.1	0.0130935064318996	0.0665926348972973	2.34651112322184	1.87695339581357e-05	5.0824750386476e-05
AC068831.6	0.0331986979032258	0.0855994965405405	1.36647565306193	7.4654776426328e-05	0.000180908462583858
AC112694.1	0.0247783143369176	0.0506245012054054	1.03075774372429	1.17059817719726e-07	4.85164517281093e-07
EGLN3	0.731463281756272	2.4437467844	1.74023745365798	8.04347351444951e-05	0.000193563746959834
AL645608.7	0.232484948689964	0.659664574627027	1.50459531352876	0.00300594034666292	0.00523454474766053
AL133467.2	0.0234936870878136	0.105258138735135	2.16358673710661	3.73673549102252e-07	1.40901252577461e-06
RIMKLA	0.0357291771290323	0.162712111913514	2.18714705287147	1.53128040861367e-05	4.22424512677489e-05
POF1B	0.420189819603943	1.88953702696757	2.16891967581731	5.65371925160826e-05	0.00014026835376
LINC01929	0.0838753634587814	0.168763152194595	1.0086809217929	0.00127073180762625	0.00239523507001174
CFAP300	0.0324203029605735	0.0675413877378378	1.05887424937103	0.000766144989363604	0.00150898748358149
POU6F2	0.0241393199408602	0.0877929032162162	1.86271929080072	8.31439310439435e-05	0.000199449683337276
AC069499.1	0.0744825478136201	0.255190903189189	1.77660257324064	2.20881150348474e-12	2.21643726780829e-11
GJA9	0.00494755841218638	0.0118851372810811	1.26436992211837	1.7197553547813e-07	6.88563268430456e-07
SGO1	0.522507236541219	1.23369199448649	1.23945933063147	2.68473531020886e-14	4.08694542107069e-13
PRR5L	0.622399359910394	1.38237593843243	1.15123752961643	1.30974810304916e-05	3.66243020291048e-05
AP002784.1	0.0478859129569892	0.141006044189189	1.55808379220388	1.76858727372046e-06	5.87164397581573e-06
FANCE	1.04995508261649	2.24983461783784	1.09949134456852	3.24715576339412e-22	4.05829527308997e-20
AL133338.1	0.700827764157706	1.43204753513514	1.03094754663329	5.68742261847747e-08	2.48884481392617e-07
PEBP4	1.48346353193728	0.405778083578378	-1.87020661028797	0.00767694412241163	0.0122146973446086
PTPRG-AS1	0.0366404996827957	0.0901901896324324	1.29953133574336	3.55139240277047e-06	1.1032886465281e-05
SLC35E4	0.257501564856631	0.556255488756757	1.11116646689524	1.00242872027811e-09	6.07877445222505e-09
AC024940.1	0.0175162259784946	0.159359364981081	3.18551993116358	9.87766064331048e-05	0.000233080341206635
AC004691.2	0.00844111062903226	0.0184000705351351	1.12420655933604	2.38363211530118e-05	6.3343895762352e-05
GPSM2	0.394947748297491	1.03280011837838	1.38682736906603	7.87310389140386e-24	1.40568646335379e-21
CSMD3	0.00419100050215054	0.0174893613556757	2.06111100909822	1.01500995203608e-05	2.89328187491092e-05
AP003059.1	0.0367222073297491	0.0826758971351351	1.17081401541461	1.95847542505936e-05	5.28661465710408e-05
ZIM2	0.0180978553315412	0.0426503775864865	1.23673977158262	0.018473813399762	0.0269679051416487
AC073842.2	0.18789433046595	0.410839549189189	1.12865353294219	2.51639319307139e-16	6.0890381659257e-15
KIF18B	0.86799282625448	2.29188029751351	1.40077667130994	2.03866285537917e-15	3.96563554342862e-14
CDT1	2.59537691433692	5.65139897891892	1.12266397495157	1.13256398237744e-17	3.97048657833191e-16
AC019080.4	0.0198336403225806	0.0676501888108108	1.77014446254196	0.00130648459336864	0.00245595915588798
AL365295.1	0.0729649465770609	0.160843984248649	1.14038653470401	4.34592645011958e-07	1.61990422826109e-06
GOLGA8IP	0.0181105042150538	0.0489853226243243	1.43552282914336	0.000235205871794839	0.000513916605890192
RNF219-AS1	0.00293543858243728	0.00653318986216216	1.15421149496135	4.03190171715437e-07	1.51255313405359e-06
PPP1R1B	0.206441380849462	1.42900788454595	2.79120978571194	0.000926957940715103	0.00179725726699618
PCLO	0.0314718361456989	0.0974912892908108	1.63121197032179	0.000222069609807344	0.000487429923317911
UTS2B	0.093444269265233	0.257412146486486	1.46190203706901	4.43982759284692e-06	1.3510826699635e-05
AL136537.2	0.0444794937060932	0.195687778772973	2.13734138700613	2.71181927512148e-06	8.62399931309625e-06
NME9	0.0278493703154122	0.0795694481621622	1.51456988544513	6.52167193505573e-07	2.35367761606487e-06
B3GALT5	0.0171713286827957	0.188310271903784	3.45503811627782	0.00603105441057553	0.0098254732481748
GAPDHP22	0.0251073879569892	0.0553514255405405	1.14050852729983	2.67752315697217e-05	7.0397989725125e-05
CHRNA5	0.086566729078853	0.185025185551351	1.09583710971938	0.00293071311876861	0.00511450524391945
LINC00943	0.015951466327957	0.0443944926378378	1.47669166516244	1.7969477838858e-05	4.88488382882104e-05
GGTA2P	0.0132904095824373	0.0318758095945946	1.26207641846159	4.16707164647387e-06	1.27694155786761e-05
LINC01094	0.111141112028674	0.239317314264865	1.10653219713193	5.10588332612563e-06	1.53637485999562e-05
CCDC192	0.0588408070609319	0.130030756772973	1.14396397105553	6.03104374729419e-07	2.18925311512294e-06
RNVU1-3	0.216549131308244	0.50096538027027	1.21001652292201	5.40456225594795e-07	1.97792735211823e-06
BRDT	0.00611052410215054	0.26047724472973	5.41371740817102	3.24807884302347e-05	8.41423761635555e-05
AL358334.2	0.0180534825537634	0.0637808885621622	1.82084703382048	1.0111826073989e-06	3.52763718835212e-06
ZNF626	0.262768632290323	0.578403976891892	1.13828440591856	5.6180435551587e-05	0.000139452449557842
PAX9	0.00811507104659498	0.0505044208810811	2.63773404844909	0.00439230023159505	0.00737092558502517
DUBR	0.129589508890681	0.263631239891892	1.0245724101436	0.000138168977721608	0.000316531185696024
TRAM1L1	0.326467296924731	0.734231358183784	1.1692962511046	7.20769489110359e-06	2.10939634115473e-05
TAS2R6P	0.0309474442831541	0.0709989298648649	1.19797700666616	8.50352627567306e-05	0.000203712998645509
TH2LCRR	0.0430087185483871	0.143909608432432	1.74246186820311	2.60245698198605e-07	1.00589167653817e-06
AC233699.1	0.0189903351344086	0.0421438448648649	1.15005657417132	3.5358939634811e-08	1.61548538678804e-07
USP37	0.27841779797491	0.558604464162162	1.0045756641318	2.32804986257352e-14	3.59653488040097e-13
SYCP2	0.0696378283530466	0.181933725783784	1.3854698874023	2.10075228523742e-05	5.63180936207851e-05
CECR7	0.0958050651827957	0.327751611021622	1.77442903393914	2.23798573119007e-05	5.97337867985339e-05
KNTC1	0.734319050896057	1.76138196162162	1.26222886207713	8.5725321282283e-20	5.34361628621433e-18
STIL	0.368454696451613	1.03905379783784	1.4957112048796	8.23570455835748e-25	1.90610806611763e-22
ILDR1	0.500298063983871	1.03532539298378	1.04922448978593	0.00278381585633917	0.00488139327569652
ZNF714	0.118749194960573	0.306225201259459	1.36667528348492	5.32869315242174e-08	2.34541317200095e-07
CRB2	0.019619588546595	0.0457163644837838	1.22041589393501	0.0194549840595897	0.0282664950914615
ST6GALNAC5	0.0436362189462366	0.157178451713514	1.84880544225502	9.09862356304441e-06	2.61172708523034e-05
AL513318.2	0.0960367354193548	0.294984920627027	1.61898293911838	0.000244735994038414	0.000532374098791046
LINC00322	0.0284538625806452	0.221056083405405	2.95771602221884	0.00149205129371604	0.00277350443502091
TDRD9	0.0896657197240143	0.347241595524324	1.9533113401902	0.000439594297110821	0.00090705787110633
VLDLR	0.506301310815412	1.54425669096757	1.6088444571189	0.000388072428011969	0.000809840214355353
OXTR	0.170381362270609	1.20446331386486	2.8215510165976	0.000337262437709481	0.000713155561541848
LINC02100	0.152411103781362	0.311196508567568	1.02985786128794	4.63224049596248e-07	1.71689625499819e-06
SERPINI1	1.70718706469534	4.86480915389189	1.51076205923555	1.44886009184732e-08	7.10669286809569e-08
TUBA3C	0.499560227777778	4.95913030061081	3.3113566052741	1.89640554602021e-06	6.2480093770996e-06
SNAP25	0.898091682704301	2.78976815994054	1.63521059698775	0.00629760996358068	0.0102197001081538
CELSR3	0.328583372419355	0.756850202918919	1.20374831158018	4.25047943738684e-11	3.33579227682642e-10
HSD3BP5	0.0588295284050179	0.13582674172973	1.20715517071709	1.94268748448795e-07	7.69972255820911e-07
CTBP2P8	0.0121835564336918	0.0260433626486486	1.09598041367109	0.00193570846091507	0.00350662815150729
TP53BP1	0.582319833942652	1.22732229167568	1.07563048352203	1.19171519047124e-19	7.07556125914943e-18
NPFFR2	0.386760962014337	0.917980211989189	1.24702087245396	9.58593038196467e-06	2.74372971290037e-05
CRYM-AS1	0.011543406718638	0.0246064813162162	1.09196931113906	7.4914670735037e-05	0.000181485472930121
UTS2R	0.0356682206451613	0.0797330267027027	1.16053818860529	0.0073143090459525	0.011688305134422
CLDN6	0.132107299623656	0.342305525091892	1.37357439353488	0.000312761862105503	0.000665287678086048
KCNK5	2.45452685150538	5.99635580264865	1.28864104099618	0.029476348961018	0.0411591988508802
AC083806.2	0.00494104674910394	0.0109615286756757	1.14956039722005	1.88112479457216e-05	5.09266710333864e-05
PRSS30P	0.0524035967150538	0.152087605335135	1.53716484322499	5.3124416402717e-05	0.000132432224234797
LURAP1L-AS1	0.0340799605913978	0.0751021451621622	1.13993044910869	2.08103413645079e-07	8.20207021045789e-07
KANSL1L	0.811903918996416	1.62694652756757	1.00278592153222	1.8210750923954e-16	4.58406615212545e-15
ZNF727	0.0820228106774194	0.202876822189189	1.30650696627286	0.000524152331105088	0.00106630680135939
CEP19	0.358669806863799	0.729312704540541	1.02388122279868	1.17998165675179e-16	3.13108508409424e-15
RBFOX3	0.00414909887329749	0.0108276205621622	1.38384629420312	8.76065488906863e-07	3.08902989994582e-06
MMP1	0.420495210455197	3.58183369773514	3.0905370824318	7.12968839831368e-08	3.0678893304226e-07
AC060780.2	0.1058455159319	0.238990659081081	1.17499407984266	9.4334451946572e-10	5.76691144621504e-09
CYP4F26P	0.026272472311828	0.077549521972973	1.56156591987066	0.00189275307746679	0.00343619114453615
CABYR	1.12976308356272	3.15080921202703	1.47970213417915	0.000497264901547735	0.00101607401938095
PI15	0.2068089449319	0.4887969224	1.24093661491266	1.57637478436885e-05	4.3362016188053e-05
AP4B1-AS1	0.0612001016648746	0.123294949010811	1.01050774385274	6.4917515286502e-10	4.09250494855335e-09
FAM92B	0.0136750065394265	0.0430486764702703	1.65442735978739	0.022502951550681	0.0322710141687219
RNU2-11P	0.119249057365591	0.26766882627027	1.1664712648825	6.52194797270995e-09	3.40837573752578e-08
ANKRD7	0.0189452557473118	0.0617843399405405	1.70540459897089	0.000642962334624869	0.00128489658748667
TTC39A	0.928787338530466	2.04102288410811	1.13587214781313	0.00122745181994374	0.00232188479577068
CHODL	0.140125937234767	0.678028943921622	2.27462283836074	2.32175787819635e-07	9.0495337476058e-07
ANKRD40CL	0.00909044055017921	0.0300860540054054	1.72667278103961	0.00155757216819652	0.00288329066994299
STK31	0.0412084280053763	0.101083676713514	1.2945387107451	1.66454935249917e-08	8.06651330265011e-08
AC025176.1	0.118507138225806	0.324844620432432	1.45477585187995	2.62810034092805e-12	2.59037839597151e-11
AC008040.1	0.00157045171863799	0.00336303289459459	1.09858330025228	4.82844948750798e-05	0.000121396020307533
MIR1291	0.0847842548387097	0.182612237297297	1.10691517315449	4.92274995546305e-07	1.81488285968664e-06
AL589182.2	0.0525113207867383	0.118967513243243	1.17986727846053	2.05323380378025e-07	8.10272058087956e-07
PODNL1	0.10713995944086	0.236918462994595	1.14489397679038	0.00437227480662759	0.00734078527630525
CARD18	0.0814216534408602	0.255946287351351	1.65235665545945	1.27081325593371e-05	3.56032819382639e-05
ZNF611	0.294578195553763	0.607865830556757	1.04510227690448	4.35244145111665e-12	4.08998595910195e-11
LINC01460	0.00584693184946237	0.0195459655243243	1.74111917130472	0.0122338245960303	0.0185764045813594
KIF15	0.411006209856631	1.19607625902703	1.54107727859606	3.09987738151591e-18	1.24573207441112e-16
AC087645.2	0.0484913714874552	0.101717514432432	1.06876815055213	0.00454105746728232	0.0075955749767257
FAM81B	0.00953676924193548	0.0315892869756757	1.72786285903842	5.95585190328144e-05	0.000146990989508711
AQP8	4.64872003241577	1.87612947884865	-1.30907414547988	5.40359283030305e-06	1.61894050564851e-05
AC097652.1	0.0286860240591398	0.0745974455297297	1.37877820702412	0.00684969415586165	0.0110212394670047
AL033528.2	0.0124573762007168	0.0280436671351351	1.17067477912361	3.63213167768673e-06	1.12585272092581e-05
DFFBP1	0.0455268455017921	0.0982974885405405	1.11043705650131	2.12251177972668e-11	1.75734695084624e-10
DSCR8	0.584902665870968	1.81311559193514	1.63220243472527	0.00278274159216724	0.0048801942635103
FLNA	13.982117578853	30.0733124864865	1.10490091316091	0.000588806585379951	0.00118510422805035
GCA	1.880330590681	3.76773127243243	1.00270973873564	6.97007926076071e-15	1.21157233102903e-13
SPAG6	0.0097025603655914	0.0650880914	2.7459562011712	1.22170865050953e-08	6.07506341755936e-08
PTPN13	0.143605952860215	0.457668615075676	1.67218780751272	0.00882997349228668	0.0138639520688186
CCNI2	0.0579919373548387	0.143158350821622	1.30368758842077	0.000138928636191705	0.000318154850228846
IMPDH1P5	0.0257624220913979	0.0583120028	1.17852463791936	6.96786040450055e-10	4.36841331002999e-09
HIST1H2BL	0.102845249283154	0.224155490486486	1.12402468415177	5.00464553893408e-07	1.84235817218257e-06
SAPCD2	0.594384092688172	1.39763808894595	1.23352341963886	4.29055604209555e-07	1.60117555730398e-06
AC002310.3	0.0303800465770609	0.073301393027027	1.27071653403641	6.11735411364731e-06	1.81193723693243e-05
AP002847.1	0.0557724571666667	0.140967165032432	1.33773442176648	4.77337859284788e-06	1.44414634842442e-05
HILPDA	2.16241366129032	4.49826713864865	1.05672680960749	4.08975528463531e-09	2.21799789747764e-08
SLC10A4	0.0230115134462366	0.10783692747027	2.22842351988476	0.00442292860522347	0.00741933584431688
ZKSCAN7-AS1	0.0589863223297491	0.124926026810811	1.08262170798669	8.37228349351271e-07	2.961279159528e-06
PART1	0.0821545533136201	0.297243241043243	1.85523156310287	0.000564314870692604	0.00114012403070096
UNC13C	0.00137996347204301	0.0102367821351351	2.89106030079628	8.88115900359418e-05	0.000211906691918519
BANK1	0.0780172896845878	0.251296034081081	1.68752211776987	0.0138859073602051	0.0208563958884561
ELOVL3	0.129812868428315	0.390208112972973	1.58781036824868	0.000340951273466896	0.000720224628714488
FABP6	0.139912655322581	0.754934310189189	2.43182465284576	9.32689669194361e-05	0.000221527090186072
FOXM1	2.38068704693548	5.58259401243243	1.2295576579498	6.45879244246545e-14	8.96910977177036e-13
LINC01436	0.425263898028674	2.98075546448649	2.8092477338064	0.000405720710300756	0.000843148892141478
AL606763.1	0.0501187984946237	0.140616701081081	1.48834421959585	1.46816604636959e-08	7.1915105810414e-08
LINC02327	0.0326620579892473	0.148931468945946	2.18896102393029	8.79989479142632e-07	3.10067902743857e-06
GNGT1	0.0559466280215054	0.177551020875676	1.66611056976762	5.45211051840746e-07	1.99357745052827e-06
SPINT1-AS1	0.732908992869176	1.53106124327027	1.06282602100174	0.00909910677382708	0.0142485469702627
AC048337.1	0.0499065832795699	0.106081629918919	1.08787280531368	0.000731013077848388	0.00144512572452788
RF01241	0.189694890292712	0.386965793747748	1.02852522525855	2.67857077397676e-06	8.53128887185565e-06
NXPE3	0.270681285448029	0.588983404432432	1.12163183940138	0.000103145411234792	0.000242701939115585
MANCR	0.0363700946863799	0.242950523935135	2.73983795686144	0.00125542357685027	0.00236923878648164
C5orf17	0.166403557844086	0.3781530844	1.1842841064782	0.000412853939113589	0.000856761898055896
AC112484.2	0.0396941651612903	0.0996325351351351	1.32768997900998	1.13549767253162e-08	5.6777155076216e-08
ARFGEF3	0.410553743636201	0.923331166886487	1.16927709468932	0.00175507965131409	0.00320921714753316
MYOF	1.3235138334767	2.78663623027027	1.07415141008397	0.00148686925235028	0.00276448853256082
SLCO5A1	0.0366796607867384	0.0844491757405405	1.20310304482483	3.18088433253971e-05	8.2547118746016e-05
KCNK9	0.145698634756272	0.479760364172973	1.71932661408441	3.36193754412518e-06	1.04899501751283e-05
CNTNAP4	0.147830484842294	0.350868378854054	1.24698612895684	0.00166015955761614	0.00305172439345294
VWA5B2	0.0425609685483871	0.190930543183784	2.16544502197241	0.000389484532590123	0.000812650699217255
VN1R20P	0.0231312778494624	0.0562525275135135	1.28207295282288	1.18131328274807e-06	4.06107919344942e-06
RPL23AP95	0.0627995402508961	0.132294441837838	1.07492654767349	2.522152155001e-07	9.77421942114806e-07
NUF2	1.19941377121864	3.26006654648649	1.4425719714425	1.57494969773845e-15	3.12688186216603e-14
MIR210	0.202990308781362	0.463462469189189	1.19104166380438	8.81758824319144e-08	3.72304790079076e-07
STXBP5-AS1	0.0445411536272401	0.113259310108108	1.34641881724268	2.06238538366737e-06	6.73962414043007e-06
PIH1D2	0.114298439697133	0.24166394627027	1.08019654489803	5.69599303573347e-14	8.00320640366463e-13
KCNMB2	0.00943097563978495	0.053254383172973	2.49742134180867	1.17653688561869e-05	3.31552604204338e-05
RBPJL	0.0102134686021505	2.40918503418108	7.88192848788468	0.0295171746452445	0.0412092994544533
SLCO4A1-AS1	0.0968354976290323	0.438973894551351	2.18052723848258	0.0276279076534769	0.0388384893822793
AC007216.4	0.0733513412903226	0.149489697675676	1.02715081005485	1.07819312456251e-09	6.49723127810137e-09
RAP1GAP	6.15746718422939	13.5382925437838	1.13663685784723	2.73735013075081e-06	8.69634009510006e-06
PPP1R14D	0.406410710053763	2.06536380448649	2.34538560147585	0.00337848568371446	0.00581722312806549
TGFB2	0.416276091039427	1.54598158359459	1.89291052906995	3.2590554314369e-06	1.01956768006663e-05
AC104986.1	0.048795993781362	0.0981617749459459	1.00839863043374	1.32034693863298e-05	3.69041620016437e-05
DNAH17-AS1	0.00479830624731183	0.0121103877243243	1.33564791056067	4.1293982502932e-05	0.000105196125829932
STXBP5L	0.00298349259677419	0.00756473684324324	1.34228769885233	2.26742155965456e-07	8.85985138426221e-07
TSSC2	0.0711618101577061	0.155645680172973	1.12909042214621	0.00237881624104541	0.00423269438789657
CPNE9	0.0281389470967742	0.0662301617675676	1.23492003521067	6.343891456383e-07	2.29481781249999e-06
AC007879.4	0.0297147939247312	0.0601548028648649	1.01749855356086	0.00139230695584875	0.00260436314213839
AC007938.3	0.237204309390681	0.86117529372973	1.86017671042929	4.03950720323708e-06	1.241518651574e-05
AC005042.1	0.0163709412544803	0.0526107940540541	1.68422155223142	2.75795115474789e-06	8.75733575509124e-06
ZDHHC20P4	0.0122084065949821	0.0350515022162162	1.52160135938332	0.000173810475989148	0.000389338848495777
AC074050.4	0.0397174480107527	0.0810505194594595	1.02904850463804	9.00256544108447e-05	0.000214552340653297
ZNF280B	0.0408521867401434	0.0943843244378378	1.20813396825577	0.0296787563477642	0.0414081630761783
GLIS2	1.99667546851254	4.01486803016216	1.00775270466323	0.000267508881802067	0.000576684088790381
SULT2B1	0.246550875808244	0.918619784102703	1.89758247723497	0.00201698559690959	0.00364176336177059
ASPM	1.25211081611111	2.81253293621622	1.16750773974297	2.9428514450927e-12	2.86781733807162e-11
BTBD8	0.0598352970412186	0.142531259351351	1.25220966846878	6.51097970151114e-16	1.39818254827296e-14
AC012358.1	0.0179468218458781	0.038500875027027	1.10116285126559	0.00959200268432045	0.0149356319128682
RAET1E	0.0320061630394265	0.068762358372973	1.10326929222869	5.76082567097213e-06	1.71486957808288e-05
AL109804.1	0.0527886824910394	0.12576550372973	1.25243569453772	1.2177726147564e-06	4.17436153023189e-06
PSORS1C3	0.533956860645161	1.30193159778378	1.28585855895115	1.42244790175456e-06	4.81130010179391e-06
EHMT2-AS1	0.0271664965412186	0.0575913035945946	1.0840224541679	7.66621673465202e-06	2.23286825331347e-05
CHD5	0.00685440214498208	0.0208201863540541	1.60288023996007	2.2825219425523e-05	6.07991458610798e-05
NEURL3	1.48895087824731	4.17542304778919	1.48762621778325	0.00112743797733351	0.00214928612579533
AC023510.2	0.0289651233154122	0.0598624932972973	1.04733556180754	0.000266950307722526	0.000575628872656337
MYBL1	0.40711225327957	0.862279459945946	1.08272887006584	1.16266111284814e-13	1.52555785704735e-12
ASNS	1.71936428668459	3.4599876132973	1.00889162787192	4.43635999931893e-05	0.000112317689195762
ARMCX1	1.05093232831541	2.34813572783784	1.15984602786467	7.69352936543865e-05	0.000185966018778169
SPTSSB	0.144669134810036	0.814005613324324	2.49228158783453	0.00146533121113667	0.00272809615325281
GJA3	0.0164125364444444	0.0939410790702703	2.51695795079233	0.000233254307961407	0.000509964548395288
Z92544.2	0.0459223430053763	0.10304064027027	1.1659453063649	5.32652835437795e-13	6.12253519122213e-12
APCDD1L-DT	0.00577169955555556	0.0245390178810811	2.08800940178689	0.00344740564964158	0.00592650286234119
LINC01836	0.563812302939068	1.20730003654054	1.09849739284489	0.00377297869707221	0.00643003855676123
AC005726.2	0.00770032955197133	0.0188693892216216	1.2930556300292	8.80206812556209e-07	3.10100767958492e-06
AC114811.2	0.0243209209247312	0.0546042294189189	1.16681484245607	2.92718959652065e-07	1.12186493644021e-06
EPHB6	0.734225762544803	2.34264040010811	1.67383987289732	9.71529373800106e-05	0.000229682665539652
PFKFB3	3.41767097043011	10.5847149232432	1.63089699777353	2.10988293846199e-05	5.65440483861862e-05
MMP7	3.89104299558602	11.7693684983622	1.59680808553949	0.0102704362744942	0.0158910445755034
GLULP4	0.0803702211111111	0.216977305108108	1.43281119477099	8.78862764407676e-06	2.53088175796478e-05
AC007277.1	0.0422669807616487	0.215584334843243	2.35064938455877	0.000366324642450444	0.000767917709048247
CKLF-CMTM1	0.0437938639713262	0.096019665	1.1326011569668	1.33351230013312e-11	1.14820783514046e-10
AC018641.1	0.0495943490322581	0.169449196513514	1.7726051469736	3.22906484297866e-06	1.01094319658185e-05
CADM2	0.0357533613046595	0.115899548778378	1.69672416320319	0.000175689381509206	0.000393224550519709
PAPLN	1.27475290299283	3.1176343787027	1.29023412214188	0.00435899258044068	0.00731945307945017
EXD1	0.00622998385125448	0.0137931221135135	1.14664872330036	0.00295138298896172	0.00514597999386769
GLIS1	0.0141358213960573	0.0572681884945946	2.01837825201792	0.0304230442752617	0.0423109338844067
RAB6D	0.0255541371146953	0.0546970008378378	1.09790485215711	0.000462470077395204	0.000951083580657337
HDAC9	0.06855813659319	0.181290729891892	1.4029053535809	6.07422348966126e-05	0.000149690713149535
TROAP	1.64454445016129	3.55572646994595	1.11245634366654	1.34656538755894e-11	1.15825011794299e-10
KCNK2	0.0707625530609319	0.296347604113514	2.0662323883144	0.00144937035471322	0.0027011975385037
STEAP1B	0.0703324490430108	0.236771172454054	1.75123108023098	2.48921954601673e-06	7.96779764018878e-06
PROSER3	0.402887017114695	0.817002157567568	1.01996457237419	9.7988293902742e-20	5.98854619655975e-18
AC010325.1	0.0497630782258065	0.110330451621622	1.14868340014447	0.00492535079721338	0.00817816318102469
VLDLR-AS1	0.0196098539623656	0.0876407459351351	2.16002297196968	1.53633072270174e-05	4.23724183434323e-05
FAM225A	0.0261802006845878	0.0595592204783784	1.1858487154768	0.015810379836518	0.0234343129977232
ORC6	0.52522182672043	1.18174205448649	1.16991638780412	9.4016138251043e-14	1.25669913995886e-12
AP003064.2	0.0999701165591398	0.265203543567568	1.40753124377331	0.00114703414175906	0.00218347920245293
ANXA8L1	0.0229415320107527	0.150145555724324	2.71032813076735	0.000195804162299684	0.000434216766144499
ZNF528-AS1	0.256488304193548	0.538156521756757	1.06913279802793	3.75914312858865e-07	1.41596657085898e-06
C2orf27A	0.286561083835125	0.584484561297297	1.02832221857158	5.62601068570752e-08	2.46414523768331e-07
AC240565.2	0.0189774950071685	0.0379892995081081	1.00130353816456	1.70204142338903e-06	5.67180741488231e-06
MCF2L2	0.0409854360146953	0.084931366872973	1.05118612289675	0.000479576608207859	0.000982903976612303
HSPA7	1.09442386650538	3.25177244854054	1.57105470744461	0.00644761356079199	0.0104354149550347
PAQR4	1.65292930476703	3.75185358054054	1.1825785041149	5.05932423279479e-14	7.16909685504187e-13
DKFZP434K028	0.0550014662580645	0.113751623621622	1.04834515322445	0.00334179293531547	0.00576158478487691
MYCBPAP	0.0238499579014337	0.0540255766324324	1.17965584584601	3.88891011500233e-09	2.11780386132022e-08
TUSC3	1.26089165268817	3.68837659156757	1.54854165422989	0.00106015301756169	0.00203280030891163
ADORA1	0.528506262634409	1.27332554016216	1.26860883549041	0.00187119743227455	0.00340113809025121
FZD1	0.757066247275986	2.11655545735135	1.48322683596765	2.73735013075081e-06	8.69634009510006e-06
TMEM67	0.183523528548387	0.406352137243243	1.14676544728621	3.11826312589884e-14	4.67851771278316e-13
MMP24	0.521269094856631	1.46038080416216	1.48624437795359	6.3801760452577e-05	0.000156597486672488
SLCO6A1	0.0374440558333333	0.182241865059459	2.28304579963532	2.25843086058247e-06	7.30483149471007e-06
ZNF728	0.0351738988924731	0.170021323735135	2.27313853146377	1.34392375205087e-05	3.74960577143247e-05
AKR1B1	5.06193854731183	10.9731095567568	1.11621051606679	0.000414560689449342	0.000859875445479691
GRB7	2.83947428442652	6.29993144292432	1.14971228289276	2.06212941909749e-09	1.17870996935195e-08
KIAA1324L	0.23912824074552	0.566572234724324	1.24447538256354	0.000472677203299196	0.000969638028204079
SLC13A4	0.0626769838942652	0.125496970243243	1.00164487289716	1.65044705248261e-10	1.1630864344308e-09
AF241728.1	0.0106447090501792	0.0261994445135135	1.29939970632564	1.95664179979869e-06	6.42852502993797e-06
VN1R81P	0.17396762969534	0.449009928972973	1.36792846013364	2.33823424089164e-06	7.53467875278167e-06
COL20A1	0.00240354794623656	0.00550503429459459	1.19558596854326	0.016368755837682	0.0241887922505882
AL137803.1	0.0562627673655914	0.230500447135135	2.03451712870929	2.32361623055049e-06	7.49113545576381e-06
NKAIN2	0.152862876510753	0.386429010783784	1.33796532340855	0.000110908141744583	0.000259113927567772
SCN5A	0.00813926587078853	0.0456659312081081	2.48814767250687	0.000248848365362307	0.000540418222467092
DMBT1	0.0575922305681004	1.82662941916216	4.98716596476734	0.0176893405642886	0.0259409068198861
ZFHX4-AS1	0.103545590473118	0.319562309648649	1.62583114438281	0.000861177519903913	0.00168053659829169
AC016257.1	0.0237595282078853	0.0500607023243243	1.07517234251356	6.57844192945691e-05	0.000161005321128664
FBN2	0.0199632170268817	0.0609084980243243	1.60929930223685	0.000982411938464079	0.00189551283781151
ZBTB8B	0.00190138906989247	0.00470682798054054	1.30770135584995	4.33868617382913e-07	1.61744667563062e-06
ESPL1	0.811698762724014	1.91776720140541	1.24041128208478	1.16567302708349e-16	3.09640414293081e-15
PNPLA1	0.00884595281362007	0.0213392914135135	1.27042281953627	0.00313937274083075	0.00544413494032229
KRT8P30	0.0177415803046595	0.0361306823783784	1.02608998107786	0.0012367748580252	0.00233704447771378
RAB6C-AS1	0.00842167443189964	0.0221673522162162	1.39625744802347	0.0173389297587228	0.0254720983612958
MMP12	1.11642857718817	2.52007229477297	1.17457416313665	0.000864570306208015	0.00168638171823194
SHISA9	0.0217208310810036	0.121199088059459	2.48022763394142	0.0159341751036606	0.0236011575298692
SNORA55	0.190721830286738	0.459177198918919	1.26758101877881	3.63774770862597e-11	2.88480779583803e-10
AC010524.1	0.0439797671505376	0.0884857115135135	1.008604544733	0.00133046874263529	0.00249803926169246
AC091959.3	0.00642588279211469	0.0133394933621622	1.05373730213266	4.27623806393237e-08	1.9155707284239e-07
BX322784.1	0.00934682976702509	0.0204091866486486	1.12666966532485	2.18910240374148e-05	5.85102691230988e-05
DDR1	3.04714235218638	7.51542299843243	1.30239740771212	2.1893623349317e-06	7.10164818634217e-06
AL049795.1	0.0423436805376344	0.0873969668108108	1.04543653588691	9.99176397077111e-11	7.32846632081557e-10
ZNF66	0.0788827674820789	0.191237053616216	1.27758001092798	2.78422115729306e-06	8.83177564057073e-06
SLC35F4	0.00302962012365591	0.00858483343783784	1.5026532342753	0.0105049572412821	0.0162166558129109
HAP1	0.0589681148458781	0.140764161945946	1.25527309727604	0.0121968888467665	0.0185243306363942
ZNF229	0.210550652041219	0.683917893827027	1.69965579280082	7.86853270549511e-11	5.86590642445621e-10
LINC01291	0.182085126867384	0.378065746486486	1.05402405971421	0.00107759171849402	0.00206291511032217
PLAU	2.4016856844086	5.61242663567568	1.22457732770484	0.00319079719514402	0.00552374447991578
HYAL4	0.0108560720035842	0.0468886406810811	2.11073626073848	1.28564098948609e-06	4.38117003042867e-06
AC099850.3	0.997760191111111	3.131941796	1.65029238724137	7.57138719472633e-19	3.62556310956665e-17
UBASH3B	0.248508796236559	0.681577060216216	1.45557986127448	8.44236911088537e-05	0.000202344863645307
AC009486.1	0.0143414591577061	0.0350854098918919	1.29067939996521	0.00012296279849624	0.000284590565852964
AC074135.1	0.042129762437276	0.210483502810811	2.32079547684737	1.22192139208495e-10	8.82494860345432e-10
KIRREL2	0.0310031370215054	2.81647837846486	6.50533438557205	0.00261145693424838	0.0046040328345657
TTK	0.696775310125448	1.91099266864865	1.45555683475757	3.88426645845936e-15	7.07145844105245e-14
AL731567.1	0.116376314928315	0.276066074216216	1.24621613710788	1.16941701240594e-05	3.29769264915375e-05
FAM84A	0.253540381896057	0.551602473654054	1.12141338008914	0.0101937097083371	0.015782097731161
AC006252.1	0.100990007240143	0.207911494432432	1.04175697187059	3.35419902668605e-15	6.16482050522386e-14
AC124944.3	0.106797852345878	0.220419704054054	1.04537056160081	2.75722373366184e-13	3.36686782934965e-12
SCIN	0.0452599296236559	0.149926167378378	1.72794595976419	1.87465868200964e-05	5.07736140595004e-05
AL355864.1	0.0263384978315412	0.0629744098378378	1.25759263041861	5.14415442547723e-08	2.269383763135e-07
AL121574.1	0.0458033292473118	0.109949653135135	1.26331868228888	5.49305907263303e-09	2.91084385371073e-08
PPP1R14C	0.045006988546595	1.00655925435135	4.48313925734251	0.000606189186404724	0.00121695485530258
CACNA1G	0.00906244200896057	0.0226989099459459	1.32465125435723	0.00123488590147036	0.00233382791419576
RHBDL2	0.137658084444444	0.315386829108108	1.19603307324625	3.85020067449629e-08	1.74473560659371e-07
AC025048.2	0.132680834265233	0.290611105513513	1.13112984708537	3.17444907811776e-12	3.06365869102529e-11
AC104135.1	0.0245941614874552	0.0636690826486487	1.37227710915626	0.00162287404623179	0.00299242841985909
BNIP3P27	0.0304123741218638	0.0954257403783784	1.64972003110373	4.27249383256654e-06	1.30640801755947e-05
ZNF737	0.242648061238351	0.568579147783784	1.22849585722778	1.8097364683938e-08	8.70428569635779e-08
SAA2	234.655910281966	61.3071387695676	-1.93641981787084	3.2743883637341e-06	1.02372790110584e-05
VN1R51P	0.036191338655914	0.0960277901351351	1.40780750605899	0.00133811929206374	0.00251089481453534
EML5	0.0110817440985663	0.0235099858378378	1.08508871233654	2.60133832190798e-05	6.86231095662376e-05
MCM7	13.7588522831541	27.7508644540541	1.01217258254734	4.07547715514183e-20	2.853518962743e-18
SRSF12	0.170589180385305	0.361610364794595	1.08390988348166	1.26997699265495e-07	5.21511396624837e-07
CHGA	0.462640787333333	3.83103969869189	3.04977160803228	0.0125652326933328	0.0190432641970864
AC007365.1	0.0225333041756272	0.0490369428648649	1.12181016019455	5.65803819301369e-06	1.68809170055586e-05
AC017076.1	0.0576605588709677	0.226680162972973	1.97500141955928	0.00140337046215984	0.00262329106133319
LINC00216	0.0426139634229391	0.086974891027027	1.02927272688249	2.81942851886129e-07	1.08355527763617e-06
FCGR3B	0.404344312467742	1.10409127374054	1.44920321903239	0.00231454105916885	0.00412920336271391
AL133227.1	0.0262371208960573	0.0572392583783784	1.1253955639185	1.80308782682049e-06	5.97903732013863e-06
ORC1	0.743262517706093	2.09350595135135	1.49397725863456	8.50071462056227e-22	9.19843561279543e-20
NPM1P9	0.0396184948028674	0.0935914678378378	1.24020294412522	1.71301967535171e-11	1.44364935283518e-10
IQCC	0.594393202759857	1.21629517702703	1.0330038692246	4.16302625529658e-30	2.60147510693483e-27
LINC01229	0.0385033922598566	0.121042652524324	1.65245804606899	0.00050383477652852	0.00102823759586111
SRGAP1	0.171300665053763	0.350429668	1.03259416872327	5.98435100504403e-06	1.77590926893127e-05
BAGE2	0.0710513236917563	0.173536939145946	1.28830935581276	0.000678451953178491	0.00134945372974056
AC008443.6	0.0425136775806452	0.108216104162162	1.34791624195663	2.2459062024431e-07	8.79227430481875e-07
STK32A	0.0161183083387097	0.0675558290648649	2.06737992112635	0.0144509284814282	0.0216076693379063
CYCSP34	0.34395199155914	0.748689803675676	1.12216089748462	8.71189321740868e-06	2.51051974708724e-05
AC008013.1	0.0153889765089606	0.0525309694864865	1.77127092642687	8.57090259650435e-05	0.000205150130520179
KCNH1	0.00847105375806452	0.0241821750648649	1.51333066346684	0.00921158930571505	0.0144052106034568
RBM11	0.0202870861666667	0.0586870342756757	1.53248013823067	0.0184364376778269	0.0269186918618175
VIM-AS1	0.153839639883513	0.368348881540541	1.25964557136014	0.0287608088829131	0.0402353302887024
SPOCK3	0.064432375016129	1.0478100637027	4.02344763899335	0.00907529830210588	0.0142160905157259
KHSRPP1	0.00839897799641577	0.0288934819081081	1.78245837747872	2.75604183235805e-07	1.0610662785943e-06
TAS2R5	0.0883901865591398	0.178981455567568	1.01785200657652	1.75567787859515e-05	4.78466247856131e-05
ANKRD62	0.00335115088172043	0.0139968949405405	2.06237826759897	0.00211970261303112	0.00381098227111601
AC092168.2	0.0193179505017921	0.0417272753513514	1.1110486780844	2.90895655218199e-06	9.18432208896565e-06
ADAMTS20	0.00352169794265233	0.0282916362864865	3.00603254034376	2.73690517760668e-10	1.84946422869577e-09
AC027288.3	0.0406252279032258	0.129729811840541	1.67506223669754	0.00170605783461943	0.00312781440766813
FRMD3	0.560472771774194	1.17157437491892	1.06373235100838	0.000279853316218865	0.000601066634491042
RNF133	0.0218280735340502	0.0480514017621622	1.13839370915453	6.86266317369099e-07	2.46854408820809e-06
ZNF827	0.144077268557348	0.298424307891892	1.05052231810128	0.0186574454378324	0.0272026076857244
EIF2S3B	0.0594326265752688	0.149832276572973	1.33402139361879	2.4406832583628e-09	1.37900810863555e-08
LHX2	0.27508660969534	0.694619910675676	1.3363378491624	0.0339290085641857	0.0466461861472589
KCND2	0.0349344506164875	0.107582781913514	1.62272484268012	0.000685247441621517	0.00136156160975926
G6PD	6.00859407795699	21.3135946308108	1.82667456420109	1.67135274695273e-14	2.66435798870092e-13
MTRNR2L12	2.25777673820789	1.09441704632432	-1.04474022476792	0.00850953121801346	0.0134147478762276
OPRD1	0.0194771460609319	0.0591943921243243	1.60367820800539	1.93793424490218e-07	7.68410602563054e-07
CRB1	0.00531247962903226	0.0155596934216216	1.55035632547669	7.17124202859027e-05	0.000174302183728746
TBX18	0.0536095856236559	0.2220027558	2.05001469646195	4.52255960272014e-05	0.000114268573566757
TMEM155	0.026628748125448	0.133931268513514	2.33043631040859	0.000721315638499004	0.00142766693324262
ROR1	0.16631798846595	0.452235037210811	1.44312855544964	2.96999144403286e-07	1.13726674100126e-06
SEMA3E	0.0499279834856631	0.639172639075676	3.6782851077273	6.41261562131768e-07	2.31867120020912e-06
MUC4	0.0239458029249104	0.0502309818951351	1.06880466522729	0.00130446452683178	0.00245235267226956
FAM218A	0.0205383832544803	0.0594554067243243	1.53348539127338	0.000103490267899365	0.000243490468412324
CXCL5	1.11022910181362	5.78857353086486	2.38235045566187	0.0308232672657403	0.0428127577558593
EMC3-AS1	0.179067026225806	0.438939589783784	1.29352269780216	2.59547902742629e-19	1.42585920372632e-17
IQUB	0.0138859569731183	0.0292072584054054	1.0727003369834	3.95053148721322e-07	1.48358601343722e-06
PFKFB4	0.441200303978495	1.08220919156757	1.29447370974916	2.45685978688163e-13	3.04168733199075e-12
AC073349.2	0.0545539900967742	0.127944265945946	1.22975886712418	3.63366770685721e-06	1.1261891878562e-05
DLX4	0.058812670202509	0.151171620432432	1.36198842861396	0.00189050265470505	0.00343298251776298
FAXC	0.0173721091039427	0.0581858378324324	1.74389513181961	0.0104498916521149	0.0161427286160475
TANC2	0.199906736756272	0.407322808189189	1.02684550984063	0.00799086386643394	0.0126754431530259
AKAP7	2.28599546433692	4.59071608378378	1.00589666918052	6.04563688124278e-07	2.19327633502967e-06
HBA2	12.6469090833333	4.78563561135135	-1.40200237570377	0.000674039950280127	0.00134163998285496
CAMKV	0.0287299285053763	0.0943539780918919	1.71552894237234	0.0168046249975578	0.0247713868277971
AL606760.3	0.00363055783691756	0.00727866546486486	1.00348272213198	0.000282522359555502	0.000606226191042092
AC009549.1	0.195892549283154	0.461283100010811	1.23558991132037	0.0022056179320117	0.00395038878106653
ZBED2	0.116980975109319	0.244963899616216	1.06629523460347	0.0187775774829162	0.0273586107928989
AC110769.2	0.0218378372275986	0.0460768756054054	1.07721291147833	1.48340090956133e-10	1.05548218432664e-09
PLCH1	0.0483553836469534	0.19556186792973	2.01587666435912	9.47744744951447e-18	3.39395811530177e-16
AC244197.3	0.0977325693476702	0.204124915513514	1.06254096356397	3.89000769375936e-11	3.07024415261159e-10
CDCA8	2.03152189731183	5.81457483513513	1.51711278977733	1.0750641566165e-20	8.69653840090163e-19
CA9	3.09988564606989	20.7826226656541	2.74509082584101	8.69645201981686e-07	3.0676900181674e-06
ZNF98	0.016048867390681	0.0802517496702703	2.32206136031574	2.76466920524809e-06	8.77643782758207e-06
FANCD2	0.597421061111111	1.43401034594595	1.26323542914777	8.27198626888728e-20	5.18211951822322e-18
Z98257.1	0.541191792827957	1.08250906462703	1.00016723959919	0.0241028706345174	0.0343449725140643
RUNDC3A-AS1	0.0103802078315412	0.0246144731459459	1.24567153062563	0.000300307271799554	0.000641031645252063
AC004160.2	0.228651257634409	0.109284951243243	-1.06505410163179	0.0117980336442786	0.0179720670956419
HP	1758.50359868996	795.381270778811	-1.1446297915405	3.75795402153401e-14	5.49642005396513e-13
GOLGA7B	0.350634662318996	1.22205072986486	1.80126364843466	0.000976198330401078	0.00188384081588258
TAC3	0.0673089309820789	0.265860669227027	1.98180051551744	0.0047300581597603	0.00788111810167767
C11orf86	0.0757941664946237	0.319156471513514	2.074105180899	0.00982659528287072	0.0152704740870772
ANK3	0.231807368026882	0.46689016492973	1.01015677511988	0.0062426756180028	0.0101411529048936
AC106037.2	0.0418454943548387	0.0880373533513513	1.07304348313117	1.22125402110631e-05	3.43109649450077e-05
TAF4B	0.0942717951630824	0.247645799562162	1.39338004507887	0.00217019896253622	0.00389344986681596
AC138904.1	0.0223537135824373	0.0855133783081081	1.93563561924521	9.7290957711804e-09	4.9248375434675e-08
AC118344.1	0.0489591564103943	0.101041242459459	1.04529367949585	0.000250675144261988	0.000543960057815145
PDCD6IPP2	0.047724357516129	0.104865678545946	1.13574489522357	0.00157862094782987	0.00291815618866053
AC093583.1	0.0645290916702509	0.140024097318919	1.11765350486535	0.0174471479302138	0.0256112819863533
SCUBE3	0.0546305642491039	0.146851582443243	1.42657858290888	0.00131329516970401	0.00246783386422504
MSH5	0.24478500684767	0.526889564486486	1.10598541089499	1.05221672986353e-19	6.33764081437802e-18
IGKV1OR2-108	0.543593528996416	1.89259607740541	1.7997663530024	0.000814138293614145	0.00159734700056351
DNAH7	0.00820527375824373	0.0283983715351351	1.79118482948353	2.00479172203852e-12	2.02390039919527e-11
UGT1A7	0.0449482929050179	0.376629410156757	3.06680743155547	0.0195616180171802	0.0284049148342882
IMPDH1P8	0.024027877781362	0.0684139015081081	1.50958027570672	4.28934025279108e-11	3.36417787758914e-10
LINC01980	1.13359823606452	2.40685316	1.08623870847356	2.85633778839308e-05	7.47691060411283e-05
TOP2A	4.19959225716846	11.4283275324324	1.44429312216191	3.23900686523634e-17	1.0209611047093e-15
LINC01483	0.00529274494802867	0.0209047983594595	1.98174608894537	0.00594710276124415	0.00969691980561375
AC004466.2	0.036199773297491	0.0788074871891892	1.12235203856863	5.02042852546781e-05	0.000125742115653901
ANKRD18CP	0.0173746765806452	0.0421555149027027	1.27873525775694	0.00075884299093862	0.00149602014366289
AC114490.1	0.295663244193548	0.597218636324324	1.01430428188372	2.50323953886064e-18	1.03252434840529e-16
KCNJ10	0.171101298236559	0.412494965151351	1.26952580379372	0.00377977976049059	0.00643943394855662
SLC2A1	1.00520492856631	4.098266692	2.02752421988239	1.06387395116027e-10	7.77561207111173e-10
PLBD1-AS1	0.202854339713262	0.474516699837838	1.22601469462062	3.6869481751896e-07	1.39088974650273e-06
CHRNA1	0.0484607934695341	0.650643183775676	3.74697664656424	0.00638444443053191	0.0103452335657705
AC023906.5	0.41748451530466	1.33197689675676	1.67377446550821	2.70068629926253e-07	1.04128265828114e-06
SPC25	1.25778716016129	2.58297594091892	1.03814639221543	3.385327135437e-14	5.03388679817866e-13
AC107959.3	0.282044482060932	0.733677736486486	1.37922379489332	1.56758333791104e-08	7.63840494660816e-08
TTLL6	0.047774990921147	0.135708636313514	1.50618503067863	1.05133706508143e-08	5.28650599049998e-08
WDR54	1.04951143207885	2.25728868594595	1.10487305577593	3.93547174714923e-07	1.47837468878482e-06
RN7SL535P	0.0422063858064516	0.101953818432432	1.272382609357	3.89198670910359e-08	1.76300350470963e-07
SLC31A1P1	0.0368708303046595	0.151495048054054	2.03871882646807	3.96092591322926e-09	2.15326890228531e-08
HIST1H2AI	0.321282013458781	0.699960424324324	1.12343313883517	2.41273069402301e-06	7.74279322477843e-06
CKMT1B	0.132922887353047	0.370582828013513	1.47920649489768	0.00131658254019634	0.00247382524052828
LINC02377	0.225903227885305	0.557275925351351	1.30268694423111	0.000537814332010449	0.00109125797897014
E2F7	0.184702703265233	0.524729787367568	1.50636970844251	6.04945202430511e-20	4.01093110874086e-18
CENPA	1.11217941351254	2.53892815648649	1.19083003376944	2.65053373269674e-11	2.15526158693844e-10
AC004816.1	0.652769631630824	1.34226248902703	1.04002098202105	1.79987335607603e-12	1.84383747575723e-11
GPC2	0.070704874702509	0.161203258356757	1.18899931568929	6.49249652537561e-09	3.39511387339516e-08
SYT13	0.351208545598566	3.46061679435946	3.30062934187696	0.000162841971640957	0.000367132490586936
GRAMD4P8	0.0154825706989247	0.0595759989189189	1.94408620255415	0.000690050532459425	0.00137045154213855
ALX4	0.00468722682078853	0.0837969810567568	4.16009175362652	7.57424295653844e-05	0.000183384131094183
CCNA2	3.31328734270609	7.04221554540541	1.08776605968703	2.46499351709301e-11	2.01487828493319e-10
LAMP5	0.218277615218638	2.62414488896216	3.58761128687557	0.00567240495703775	0.00929022633377772
ATP6V0A4	0.00726175947311828	0.0250532275459459	1.78660542373822	0.00226011213065608	0.00404075265130387
AC074044.1	0.0509563522759857	0.108761194783784	1.09382999442987	1.26097893996033e-08	6.25013475773318e-08
RUBCNL	0.181675026200717	0.386599309140541	1.08947894504711	0.000534464628100795	0.00108507779759645
FLJ31356	0.0235947489820789	0.0664103924216216	1.49294320040115	2.10421997406032e-12	2.11999526286222e-11
RN7SL481P	0.0524306180824373	0.120649004810811	1.20233455695254	1.57291435096316e-06	5.2766832796504e-06
IL17REL	0.00797340715232975	0.0283959162594595	1.83241521881976	0.00186026638648259	0.00338200731664258
RNU6ATAC	0.182093817688172	8.35600491432432	5.52005949391549	0.0191537500464194	0.0278579737088502
LINC01101	0.0511602048548387	0.134793061243243	1.3976522865059	0.000794545708363352	0.001562339877773
FAM83B	0.0375776758870968	0.219523434491892	2.54642721158885	0.000366622948858431	0.000768478593682628
KCNH6	0.112132447865591	0.387862976886486	1.79034325877975	0.0167713442137181	0.0247267028409872
C17orf53	0.735415733010753	1.53401583945946	1.06068143337263	1.36259510738016e-14	2.21452713290471e-13
AC005534.1	0.140976765089606	0.286435369783784	1.02275224510927	2.09450519464363e-11	1.73473332820783e-10
LPO	0.011884790421147	0.0249307682351351	1.06881087706478	8.63450998834996e-06	2.48936806999764e-05
AC010967.1	0.0659823101075269	0.17669970827027	1.42114846389938	0.00612916858408299	0.00997166739961849
AL031705.1	0.0444531358781362	0.0927445218918919	1.06097687373981	7.47157630014747e-08	3.20067731274184e-07
PLEKHS1	0.050129338765233	0.534699846562162	3.41500215335753	5.6517678338684e-05	0.000140233858224513
MIR4701	0.169935246953405	0.354747917837838	1.06180909779398	0.000218884551570185	0.000480903423666023
LMNB2	3.54846667688172	7.57923629189189	1.09485672687831	1.17978495253691e-13	1.54640297187271e-12
PRKG1-AS1	0.0178248647168459	0.0377546459405405	1.08276306055937	0.000474115272941492	0.000972428437059616
DMBX1	0.039899429188172	0.200803862702703	2.33134700939234	3.39568422705271e-06	1.05873173181252e-05
BCL11A	0.0907890000394265	0.27860098847027	1.61761095976209	0.00770731510555916	0.0122606789523679
NFE2L3	1.19402308673835	3.05027742702703	1.35310973204251	8.28431995577239e-11	6.15195667303882e-10
IGSF11	0.0127046744247312	0.0786542894108108	2.63016604038256	4.23439407918954e-09	2.29097217323424e-08
ZNF43	0.303223134982079	0.758245143621622	1.32228452191042	8.75169445250704e-08	3.69772404555216e-07
ACTN2	1.26678868689785	2.82435435907568	1.15674521994618	0.00572996172562141	0.00937444244254934
LRRC36	0.0366957210089606	0.0743188589567568	1.01811650767234	0.000128809127039371	0.000296720388855969
AL022324.3	0.0291605718458781	0.0720989097297297	1.30595843184408	0.00164667557893929	0.00302938858991437
LINC02313	0.207369492060932	0.509013696783784	1.29550081526979	4.18177356020673e-06	1.28066174847988e-05
AC004383.1	0.0449572368100358	0.105409986378378	1.22938628057077	1.58552682476291e-07	6.39429308031199e-07
CHGB	0.195009556231183	0.6309537075	1.69398933645851	3.01219145805857e-05	7.85526736417653e-05
GULP1	0.170392729010753	0.540174815486486	1.66456260452288	1.53454896070628e-05	4.23279472763343e-05
ERICH3	0.0197839925412186	0.0436513938864865	1.14169412213586	1.71570722614476e-05	4.68595037420394e-05
MDGA2	0.0498071236845878	0.126335677983784	1.34283811852599	2.30216205448662e-05	6.13092293990492e-05
LINC01012	0.0170203971021505	0.0384868880972973	1.17710232818409	0.00119396150044999	0.00226556288927257
RNF144A-AS1	0.0488286746863799	0.204351433794595	2.06525183997966	0.000188787441205661	0.000419759018001842
TM4SF1-AS1	0.193844473458781	0.427646361243243	1.14151866027049	3.54110161281645e-07	1.34070548188367e-06
MMP10	0.207593354044803	1.63198979445405	2.97479987285368	1.29636250237018e-08	6.40772733028377e-08
HOXA11-AS	0.0458663802562724	0.143810143227027	1.64865647512537	0.000404634101193811	0.000841380417056859
GLYATL2	0.0128319599677419	0.0440296175621622	1.77873276709954	0.00172541222196474	0.0031602845973643
BBOX1-AS1	0.158627799121864	0.483129326864865	1.60676380788168	1.27546014351449e-05	3.57294651432121e-05
TRPM5	0.0281830038028674	0.0586830669162162	1.0581188863797	0.000926028379060093	0.00179601221003927
LINC00661	0.0200414283763441	0.0603432014486486	1.59020590448607	7.5912458900906e-05	0.000183760199756638
AC023034.1	0.0176750602150538	0.0395639928648649	1.16247290267184	2.36580311788786e-05	6.28834695179976e-05
AL929236.1	0.0327737687455197	0.0723513878378378	1.14247910879138	8.97123814671763e-05	0.000213872263915454
AC006539.2	0.0377288162007168	0.081531272027027	1.11168668960231	0.00032945720099241	0.000698305112864096
RNU6-418P	0.292844329390681	0.60714326945946	1.05190303531753	2.53136205149649e-08	1.18423967507405e-07
RBMXL2	0.0115155897831541	0.028011995427027	1.28245645488878	0.00712919354661039	0.0114180381810132
AP001033.1	0.0399095669354839	0.138096845351351	1.79087383426667	5.22419420004621e-07	1.91781404353584e-06
KLRC2	0.0228003062365591	0.0539434847513513	1.2423955210289	0.0132270221709396	0.019945864272732
MPP4	0.0125962457867384	0.0253469900027027	1.00882062122716	0.000434854587037898	0.000898167679523988
STOX1	0.250903691578853	0.586929874772973	1.22605444580164	5.05111831686836e-10	3.25490470349166e-09
FOXD4L1	0.0177338231182796	0.0372857868756757	1.07212219744214	0.0355907544036724	0.0487012917870584
GRIA2	0.00804709706630824	0.0502259190594595	2.64189171827202	2.16363447540814e-06	7.03462634590295e-06
SLC38A1	2.65087775396057	6.16358613843243	1.21729985215741	1.88736519031488e-06	6.22218152164478e-06
PTPN20	0.097680486983871	0.201333678567568	1.04344622469379	0.000896729528480143	0.00174378802659792
ABCA9-AS1	0.00949257758243728	0.0238771305513513	1.33075768017692	0.0322453381802946	0.0445478623309923
DTL	1.56661052594982	3.51106885027027	1.16426373012314	2.92969899098526e-16	6.91508555039354e-15
EPN3	0.083395317172043	0.469121926978378	2.49192465405016	2.92389132031194e-06	9.22681321077102e-06
BECN2	0.016608527688172	0.0418818560162162	1.3344011904461	5.39933392950818e-05	0.000134383900131421
CR936218.1	0.150144388154122	0.322840449837838	1.10447079711674	2.61734400797865e-10	1.77202412847872e-09
AL121949.1	0.0319736291935484	0.565113522918919	4.14358629982807	1.87090854278137e-05	5.06775356906839e-05
POTEE	0.00414219728494624	0.00944240947567567	1.18875877961838	5.79809698780164e-05	0.00014349428941296
TSKS	0.0430670139892473	0.148424581637838	1.78507484234785	0.00746818400890416	0.0119204806824118
AC010890.1	0.0389735313261649	0.0966539783243243	1.31033445807956	0.000317722272504627	0.00067529431269821
STAC2	0.012792581844086	0.114216695145946	3.15839417747457	0.00648502322292797	0.0104906507543226
E2F8	0.538287387942652	1.30557232172973	1.27823384889549	4.8957672173624e-15	8.72857327854426e-14
PRDM5	0.0452662981756272	0.118455184421622	1.38783210768869	0.0212825837657831	0.030664022196376
AL121929.2	0.044036572797491	0.117321835864865	1.41369745303317	0.00936988963486968	0.0146252526240444
AC009237.3	0.15506555568638	0.381144636216216	1.29746031363642	1.03995808722019e-21	1.10616137651727e-19
PLEKHN1	0.259195253987455	0.594728297735135	1.19819142024487	9.98324403217408e-07	3.48531365164116e-06
NEXN-AS1	0.0230573353297491	0.0494833612486486	1.10171770687993	0.000656744494554186	0.00131034366106932
AC007966.1	0.0439334946397849	0.126285862524324	1.52329997440297	1.66826605558856e-07	6.70202158879647e-07
CFAP221	0.149464574589606	0.41947206267027	1.48877114473408	0.00546175408734074	0.00897993850997626
SNORD1B	0.114426786021505	0.231415042702703	1.01605783688396	6.03352883021307e-05	0.000148775857393712
CSAG2	0.268550728655914	0.773683715891892	1.52654927309549	4.427905886487e-06	1.34827549687695e-05
CYP4F23P	0.0911812768763441	0.230705131416216	1.33924057571271	0.000323322818329158	0.000686117426518009
POLA1	1.02338175860215	2.0609882572973	1.00999186180093	9.55838059631139e-22	1.02103111703162e-19
MIR4500HG	0.0187128030089606	0.0402756293945946	1.10588145690752	0.00874827633384068	0.0137503562372308
FAM157C	0.0253882176164875	0.0508416533297297	1.00185183246435	1.5866781823063e-08	7.71907509632703e-08
LINC01269	0.0941658578136201	0.494256392054054	2.39198364937706	1.58251328554036e-07	6.38807700678199e-07
DPY19L2P2	0.0558225485770609	0.141840801697297	1.34535269839148	4.96095094451381e-13	5.74926654141087e-12
AC022211.3	0.0807979989247312	0.194857811405405	1.27003029884631	1.65836667771849e-11	1.40326789019131e-10
TRAV30	0.605777132777778	1.73033915556757	1.51419581679294	1.21318108014569e-07	5.01648871452798e-07
IBSP	0.108553696469534	1.2995945036	3.58158078863388	3.82970685604386e-07	1.44189414932478e-06
CAP1P2	0.0346950180698925	0.0786328069189189	1.18040283644264	7.25217993756014e-13	8.15087633629736e-12
AFAP1L2	0.377732231326165	0.817701754918919	1.11421084457635	0.000169841151928749	0.000381364483795455
AC113382.1	0.00904217418458781	0.0182828696486486	1.01575091667084	0.000274554239240882	0.000590947903250143
MFSD4A	0.229874585716846	0.546091337945946	1.24829529849381	0.00622433884299352	0.0101153093894718
BICD1	0.206640737629032	0.42203590927027	1.03024105859002	2.10094968868686e-07	8.27273762104864e-07
AL354893.2	0.0207392830824373	0.0418165964324324	1.01170961800647	5.52831082571287e-05	0.000137375144049626
AC061975.1	0.00846523813082437	0.0206426435351351	1.28600517934681	0.00023125816550243	0.000506131608869516
ATP5MC1P4	0.285673939641577	0.638402918486486	1.16009781325023	1.23881714072199e-06	4.23836206535544e-06
FAM160A1-DT	0.050376490483871	0.187570859405405	1.89661318709603	2.05267153150964e-10	1.41971714448298e-09
ANKRD36C	0.0456081416200717	0.106043145178378	1.21728807396706	7.9523980419146e-13	8.87798755943266e-12
LINC00689	0.0268056578996416	0.0981711305756757	1.87276128600139	5.47132246397632e-05	0.000136013104236253
AC092447.2	0.0167620297849462	0.0569128994594595	1.76355881859916	2.87267846223635e-05	7.51496293480479e-05
GCOM2	0.0236235434767025	0.0583265890810811	1.30392832643263	0.000281297780505551	0.000604013342626643
EDIL3	0.861753426021505	1.84461999918919	1.09797661025258	0.0194992882621671	0.0283242799512511
MAPK6-DT	0.0553354016845878	0.11562096327027	1.06312832945372	7.52588877599674e-08	3.22228701344321e-07
CSRNP3	0.0480323844050179	0.0987680000972973	1.04003626983347	7.75727104076618e-07	2.7605459415574e-06
CNTN5	0.0143677932724014	0.0473105693675676	1.71932402586302	0.000824776468228944	0.00161682319816882
MMP16	0.0401355688817204	0.0887993479027027	1.14566773567983	0.000153432748965533	0.000348117000376006
TRPC3	0.0430518477114695	0.161823780535135	1.91027657005323	6.62451748948005e-05	0.000161990255495053
ITGA3	1.04249645786738	4.49718877259459	2.10898096162079	0.0140909103090191	0.02113509715477
HIST1H2AB	0.0559146872939068	0.113154403162162	1.01699352970755	8.2576374502241e-05	0.000198278487709704
PRR11	0.935474285268817	2.43564534648649	1.3805341765051	1.55045795575046e-15	3.08315410198397e-14
C2orf48	0.0891394258727599	0.236296775356757	1.40646436757554	3.48874079341752e-07	1.32248354371041e-06
MFAP2	0.61445260431362	1.70417938641081	1.47170356744604	0.0061602880906375	0.0100196877351363
NLGN1	0.00680814730824373	0.102420440759459	3.91109760949778	0.0194627109037594	0.0282727914075882
AL356157.2	0.102571949820789	0.221767607297297	1.1124123987384	1.25230856905924e-05	3.51202793584705e-05
INTU	0.122706214718638	0.261158603454054	1.08971791255572	6.3090907130064e-15	1.10512986308555e-13
CNTN6	0.0053459116218638	0.0199240831891892	1.89800544744777	0.000283339192701576	0.000607840459320593
MUC2	0.0339386743333333	0.0872092729535135	1.36155133140616	0.000702280431747478	0.00139308004697722
AL591438.2	0.064389542562724	0.191957357567568	1.57588755265183	5.01756122620776e-08	2.21965329678784e-07
AC245100.3	4.0439026366129	26.0960910054595	2.69001355071841	1.72807987935577e-07	6.91453252191081e-07
GCOM1	0.00582963402329749	0.0125853745513514	1.11027093206042	1.40879517447281e-06	4.77093133465958e-06
PCYT1B	0.0399062205304659	0.123059309664865	1.62466824993672	0.0353624966282888	0.0484181072371115
AC073370.1	0.0602420131003584	0.127692213135135	1.08382866369017	0.0142831403609428	0.0213836473683593
LINC01775	0.0642573301612903	0.145009531459459	1.17421478714608	2.86587978821606e-06	9.06778875775299e-06
VAV3	0.467688913333333	1.13819252075676	1.28312346955941	0.00720296944534093	0.0115273336484885
SSPN	0.244942720374552	0.522821550648649	1.09387419430844	0.01761531436228	0.0258399294483305
SPRED3	0.0732881417831541	0.147742628005405	1.01143445480794	0.000344207132156774	0.000726549693919163
COL4A5	0.683196810854839	1.43653404018378	1.07221903382728	0.000939827108624537	0.00181968097798546
WBP11P1	0.0028197588297491	0.00582387742432432	1.04640821522503	0.000106220170024904	0.000249303227224648
MYB	0.0773446680197133	0.191043817275676	1.3045298248889	2.04149456066232e-07	8.06275841970538e-07
KLRG2	0.00760414284408602	0.0180209812540541	1.24482003053601	0.000471232310571635	0.00096699144857143
STRIP2	0.23526518428853	0.659702257351351	1.48752720232329	5.05808445763605e-12	4.68613339892775e-11
AL031663.3	0.00697048979032258	0.0190687515243243	1.45187845256224	7.3257882138944e-05	0.000177747429814118
MTFR2	0.422586686612903	1.04146784724324	1.30129907870808	1.57331875447558e-14	2.53230364371356e-13
HNRNPA1P14	0.0186216694623656	0.0393952873513514	1.08104063946447	1.503477804423e-05	4.15350698489802e-05
ERICH4	0.0857796794265233	0.197518687162162	1.20328132303869	0.0294888174602044	0.0411743090847542
MATN1	0.0149194034928315	0.041325819172973	1.46985356238757	1.37704838172284e-07	5.61787193562006e-07
CDC42P6	0.166032965555556	0.341748844054054	1.04146674341089	8.6852266850287e-11	6.42295639701117e-10
AP005264.5	0.020418838374552	0.0588148960810811	1.52628079971799	0.001814748782827	0.00330839913759344
RIMS3	0.190616277455197	0.391449466108108	1.03815475406865	6.19008785625264e-10	3.91814221460853e-09
PPP4R3C	0.425960168560932	0.923196041745946	1.11591850769082	0.00161340981394297	0.00297695369523278
CEACAMP10	0.0196302915125448	0.0735014623459459	1.90469135614254	0.000308491675751535	0.000656763301855495
ZBTB12	1.26169180182796	2.63913367189189	1.0647048840474	2.618430406305e-19	1.43531329903508e-17
LCT	0.00272252077598566	0.0118168292378378	2.11782801136638	3.06281353797745e-06	9.63115954148753e-06
AL590004.3	0.104672911594982	0.374975356843243	1.84090765155405	8.26619976302221e-13	9.19703625389281e-12
GJB4	0.0102749944247312	0.123957791935135	3.59263944527849	0.000174713396713307	0.00039114519160285
HERC2P3	0.134404532844086	0.340310932859459	1.34027170582016	4.05512233970164e-07	1.52012354533867e-06
FSIP2-AS1	0.0523717115949821	0.122418671648649	1.22496395846583	8.77550790016709e-08	3.70653253586645e-07
CCDC144CP	0.00236692870250896	0.00616584334864865	1.3812819870077	0.00341833282500402	0.00588137715403362
CFTR	0.249460435449821	3.83862591833784	3.94370704689845	0.00392278484263001	0.00665675016472368
AC026250.1	0.0905474687114695	0.245882215437838	1.44122117338358	1.72287614276738e-13	2.20434200142666e-12
FAM86GP	0.0907435450716846	0.206545683783784	1.18659398472598	5.91438681156677e-09	3.11430403922315e-08
FA2H	0.239162655075269	1.20498037767027	2.33294561592855	0.000378798605452686	0.000791808826049117
LINC00221	0.637139774691756	1.5889873747027	1.3184258533835	0.000105976985645264	0.000248825918954445
TPTE2	0.00622663396236559	0.013015636027027	1.06372143590586	0.000169023456507712	0.000379733086362284
TAC4	0.074089455734767	0.148240592324324	1.0006004103203	2.85504785214444e-09	1.59296375250452e-08
EXO1	0.760346344247312	1.82811139827027	1.26562535222784	1.41519093585665e-14	2.29404102676218e-13
AL137145.1	0.0242963742204301	0.0904543022594595	1.89644808845342	3.03888880769388e-06	9.55953494048782e-06
LINC02315	0.367402421577061	1.03664402518919	1.49648752938308	2.92646145187176e-05	7.64605732737394e-05
SMTNL1	0.106189169879928	0.232268026697297	1.12915393613145	7.52954705264883e-07	2.688693687543e-06
LIPM	0.092716731172043	0.2446158952	1.3996165449936	0.00147633565314274	0.00274633370439502
AC010487.1	0.359217653727599	0.730547842486487	1.02412050309212	1.26983650172228e-06	4.33321954908534e-06
CCDC30	0.0413027069784946	0.0926680556756757	1.16583576300592	9.81755324922836e-18	3.49074766739277e-16
FCGR1A	0.421520712261649	0.847285236610811	1.00724420865869	0.0312543601117193	0.0433248660909791
TCL6	0.0201534185998208	0.0655512283945946	1.70159823391368	0.000234062482709759	0.00051155248909794
PAQR5	1.2260282040466	3.23986684685405	1.40194235421022	0.000368572454461366	0.000771920104458873
NAP1L3	0.178491903806452	0.414332087459459	1.21492891575669	0.000748672639992979	0.00147725144531611
ORAI2	0.580926749301075	1.19790799075676	1.04408893476116	0.000532544685177915	0.00108179495739189
ATP8A2	0.0226037543924731	0.191493065935135	3.08265782886255	0.00163042103196732	0.00300479275345094
HTR3A	0.0546692929731183	0.768402794810811	3.81306014365031	0.000276095336914412	0.000593760564528318
MRPS18AP1	0.0463358698924731	0.0988823162162162	1.09358308071691	7.24098329517028e-07	2.59343198805096e-06
AL158166.1	0.0910111751971326	0.22893644772973	1.33083155603552	0.00213937732078338	0.00384359056352342
AL080276.2	0.0134621925089606	0.0331514194054054	1.30015724940967	1.08779690115209e-07	4.52798856639428e-07
AC092611.1	0.0139513201218638	0.0288492490702703	1.04813212554172	4.57383636008718e-06	1.38780788609783e-05
RASEF	0.950711351788531	2.19543770607027	1.20742930775159	0.000246167716995693	0.000535255273760001
HLA-V	0.0855503193458781	0.224224624210811	1.39009957753794	7.61219866810168e-05	0.00018416039286476
SLC8A2	0.013804929516129	0.052700665254054	1.93263765151576	0.00443641925463727	0.00743996884863557
AL096678.1	0.027283537562724	0.0588950808648649	1.11011642462671	5.07617102213964e-07	1.86703900631846e-06
OTOGL	0.00803548344982079	0.0240224618216216	1.5799272755253	0.00188696786382983	0.00342681260711206
LINC00304	0.0158859762921147	0.0323424300918919	1.02567432634697	3.77567601250311e-05	9.67867886458084e-05
CTTNBP2	0.183165311577061	0.899830199754054	2.29650647972603	0.00939620426016012	0.0146627245403273
LINC01876	0.107235685659498	0.234538999616216	1.12904275428769	2.81102129900657e-08	1.30481501188428e-07
SGO2	0.472237585197133	1.1722074772973	1.31164317040692	3.40846828527349e-19	1.78987548862807e-17
LINC02413	0.125709468256272	0.47672057372973	1.92305057327277	0.0104365577179008	0.0161241236613294
SCRN1	0.902297378888889	3.60445605378378	1.99810665973568	7.57186604161265e-08	3.2386441405912e-07
AC025569.1	0.0531111680071685	0.157040361459459	1.56404823629747	9.78988388820676e-05	0.000231292946757671
COL4A6	0.0611024690555556	0.183454002043243	1.58611579388346	0.00206092255182473	0.00371277982741701
PICART1	0.00852310405376344	0.0431372517054054	2.33948341412896	0.00891147762561159	0.0139840099648306
KLF7-IT1	0.0223709779032258	0.0452592128108108	1.01658316981833	0.0015962425530324	0.00294810690524589
COL28A1	0.0647707571344086	0.189880227518919	1.55167516995019	8.82163861926452e-07	3.10746447191567e-06
CRYBB1	0.255187289193548	4.34660956908108	4.09026213666977	0.000584609488620821	0.00117741861192709
AP005230.1	0.0227709197043011	0.106847184356757	2.23028442313089	1.36336204151114e-09	8.07167162236202e-09
GLB1L3	0.0233383298870968	0.0830767702648649	1.83174380619935	0.00384436588001397	0.00653693075513732
CCDC189	0.056546045344086	0.130841237578378	1.2103192752945	3.76202763288112e-15	6.8689293434256e-14
AC087359.1	0.00519996228673835	0.0106508667081081	1.03439776859111	0.000255511039305278	0.000553396927343794
CNGB3	0.0166777809354839	0.0362581285135135	1.12037711781888	3.23147786620066e-07	1.22981152167405e-06
AC004130.1	0.150228184623656	0.364721210594595	1.27963859768687	0.00123825091439167	0.00233947995889147
SEPT3	0.182789559449821	0.459302971972973	1.32926244963172	5.04838553771674e-06	1.52072119668315e-05
EVX1	0.0758158771487455	0.232055321508108	1.61389687156119	0.000468615597391387	0.000962570093877485
AL021154.1	0.053733055	0.138618081189189	1.36723368318658	1.69430185937804e-05	4.63204301400126e-05
HS3ST1	0.186387717903226	0.373308024918919	1.00205972613615	0.0170237960322115	0.0250560446105611
PHEX	0.0807091180896057	0.259150706416216	1.68298775047131	2.07881053443559e-06	6.78974887217457e-06
TRIM72	0.0126866719587814	0.151167247691892	3.57476002736549	5.39657879041564e-06	1.61703288714013e-05
ZSWIM5	0.691365337919355	1.92952572514054	1.48072609853399	8.08909606267668e-19	3.85133419395555e-17
CORO2A	1.28917062818996	2.78504369097297	1.11125673608003	1.1087940021186e-11	9.68731732854125e-11
RFX6	0.0260695190268817	0.132911942389189	2.35003486827954	3.53668726080354e-06	1.09885686477371e-05
TRIP13	0.888508877508961	2.74500648864865	1.62735146339679	1.55726982855315e-17	5.2744602485792e-16
TRNP1	6.80475472290323	16.3802529680541	1.26734257148089	1.94310842615955e-05	5.24683355517815e-05
RAB23	0.370431390026882	0.762451266378378	1.04143877125111	1.94272189320554e-16	4.86575916258173e-15
NTRK1	0.0246017647150538	0.085513050772973	1.7973828114799	0.00644304336390531	0.0104300441632133
AL590369.1	0.0458724577598566	0.103087717486486	1.16817233977621	0.000152013439527157	0.000345116070337949
AC097515.1	0.0808635621146953	0.188855125945946	1.22371828007194	3.43834551213633e-06	1.07096429185495e-05
PLXDC1	0.650304072473118	1.33583441178378	1.03855482070843	0.000889157185710999	0.00173013957761421
WISP2	0.571467657888889	0.272785359745946	-1.06690563396194	0.00782125416411628	0.0124284850023045
GCM1	0.0332060191863799	0.100805462194595	1.60205712937689	5.43775375295655e-10	3.48774400142389e-09
TNF	0.153945133874552	0.340555582713513	1.1454740171452	0.00425315301433412	0.00715808057812387
KANK4	0.169278879541219	0.487171817437838	1.52502869333814	0.000171516831728777	0.000384746901722383
SNORD88A	0.103465165770609	0.253573172162162	1.29325698877714	2.2623201708649e-06	7.31457185240448e-06
SP6	0.218002578403226	0.534886985621622	1.2948889033504	0.000634582180143578	0.00126885978520669
STK39	1.91528103089606	4.28713679	1.16245835445576	1.7059799242366e-06	5.67963161777012e-06
PCDH15	0.00250861942670251	0.00524030951405405	1.06275840427001	0.000141071351414663	0.000322441431964239
S100A1	2.28754051232975	4.99410884308108	1.12642997038591	0.0112040809058459	0.0171666793136278
CRLF1	0.390113911577061	1.59426250491892	2.03092184598816	0.010688283786854	0.016459114190254
CDCA7	0.819932544405018	1.80642323048108	1.13955881465007	2.13743058240397e-05	5.72270938707901e-05
ZBTB40-IT1	0.0535606029928315	0.115146986243243	1.10423254385281	5.05555222297565e-07	1.86000269893287e-06
DEPDC1-AS1	0.0150069692114695	0.0473922181081081	1.65901754380505	4.13448450941822e-07	1.54848029363827e-06
C1orf116	0.594781503080645	1.85933122268649	1.64435210865991	0.00619667013172674	0.0100716539835257
IQCK	0.317155901397849	0.640776145135135	1.01462825297964	7.65427271632277e-12	6.86248926890975e-11
AC011632.1	0.0354617827240143	0.207124055783784	2.54615815074833	9.08361197644763e-08	3.83019509047377e-07
ADAM23	0.300820489397849	1.00093101923784	1.73436781206283	0.00690529749977571	0.0110991511636376
APOA1	6025.19002923656	2991.30643499027	-1.01023103301404	4.24042817827584e-13	4.96690453346686e-12
AC003973.3	0.203550514003584	0.681226857978378	1.7427484511199	0.00119742089254041	0.00227092053337937
KIF14	0.430103963637993	1.0080210032973	1.22876836772793	1.66717083594656e-12	1.72200835600497e-11
AC092756.1	0.0387288044623656	0.0798942537837838	1.04468477743414	0.00613153691561189	0.00997487124911388
SPINT1	5.70432768532258	16.7769525981081	1.55635192038599	0.00551304073295705	0.00905651722929774
PITX1	1.06516410453763	2.43999832931892	1.19580444354006	0.00267294596166972	0.00470480651066096
MCCC1-AS1	0.195060975376344	0.400911622	1.03935906440035	3.34701046528623e-10	2.23217378842835e-09
C4orf47	0.113901088512545	0.271372028	1.25249048644436	1.12776068188987e-08	5.64128597248733e-08
RNU6-387P	0.0795080032078853	0.19901052972973	1.32367277310877	4.58173441571284e-08	2.03998990835693e-07
AC131532.1	0.0985679896953405	0.39996422972973	2.02067987281348	4.70216327738656e-10	3.04969572603930e-09
AL021997.1	0.22085886155914	0.480588389945946	1.12167707721527	0.000296476427068417	0.000633503570781514
NCR3LG1	0.0774304389892473	0.253128437140541	1.70889686625829	0.000276562184418368	0.000594713382804674
LINC02159	0.0742298519086022	0.243314416386486	1.71275040680784	0.00318297977796364	0.00551172584204913
ACTG1P20	0.148959905573477	0.334592562594595	1.16748131367695	1.67764835898368e-09	9.78406401800188e-09
AC008750.2	0.0125566030286738	0.0258260694864865	1.04038187307166	0.000146580458990937	0.000333812422825935
AC007608.1	0.0298640991003584	0.0766602670945946	1.3600668235206	0.000964030628819804	0.0018627790350943
AC106786.1	0.0555915121577061	0.133782578027027	1.26695372095765	0.00170297313678916	0.00312330446307006
HMGA1P1	0.0108398242741935	0.0241291921081081	1.15443824298598	1.55916292935833e-05	4.29263537638956e-05
CYP4Z1	0.062980363797491	0.126868014951351	1.01035439701392	0.0182956484229847	0.0267312384838044
AC020922.3	0.0306547012724014	0.0760924963243243	1.31164584712722	7.91341615305097e-05	0.000190819747406581
CCR3	0.0644357384426523	0.257896129659459	2.00085713480157	0.000337352314343183	0.000713285268932685
TFAP2C	0.0830914929551971	0.340954491721622	2.03680650685336	0.0341275740445655	0.0468942246615337
TGFA	0.775993483978495	2.01076207490811	1.37362594039579	0.0068757411348666	0.0110574551506868
SIX1	0.157962639571685	0.321741979227027	1.02632080295601	0.000113405300053084	0.00026455239198571
AC010175.1	0.607167589569892	0.291381632108108	-1.05918484540021	0.0113531441098276	0.0173684552401769
EPHA10	0.0955124335770609	0.268777131297297	1.4926499356726	0.00222900917946069	0.00398971095236659
KCNMA1-AS1	0.00474844127777778	0.0121651198432432	1.35722461535512	0.0112716775705058	0.0172596699676772
TEKT2	0.0323087648172043	0.142461461416216	2.14057419341023	0.00183483459617746	0.00334257893492105
DLX1	0.0634523015358423	0.291797009318919	2.20122069746013	1.71173528252893e-05	4.67663516472764e-05
ZNF486	0.166033649562724	0.69485702307027	2.06524049484038	9.14126897942314e-09	4.6451546942399e-08
FAM178B	0.158756188182796	0.564461355362162	1.83006198533184	3.99168365572188e-06	1.22786272038425e-05
LIMK1	1.91536372759857	3.84512194675676	1.00541096752831	1.27639380182186e-11	1.10282542241062e-10
AL359258.3	0.0100038458405018	0.0220882136135135	1.14272201446678	5.80217747744514e-05	0.000143581059525016
ENTPD3	0.0579946201845878	0.24654189327027	2.08784183394074	0.00102336137432921	0.00196768776251792
KRT8P39	0.0361950099695341	0.0749620931891892	1.05037042471929	3.04327956399079e-13	3.67309589480994e-12
TNFRSF21	6.64310731111111	13.3902415810811	1.01125186473532	0.000610206981115648	0.00122423418412126
ERVW-1	0.00478960969892473	0.0417494215324324	3.12377620625588	0.000287895590979087	0.000617067243364196
PLEKHB1	1.01231585222401	2.36374715015135	1.22341622387725	0.00711981026576661	0.011406041424936
AC125611.2	0.0372017531182796	0.0952667636756757	1.35660237029672	3.69469427194702e-08	1.68103313818032e-07
RSPO4	0.0397115582795699	0.201890291237838	2.34594065577997	0.0196446089944626	0.0285072073396567
HIST1H2BO	0.361417789767025	0.796202988054054	1.13946876517302	1.34333293303986e-05	3.74876207025765e-05
LINC00652	0.0119884813727599	0.0359242882594595	1.58331065537562	3.58240192034834e-08	1.63464254109213e-07
TFAP2A	0.146172428270609	0.467092284978378	1.67603640711755	0.00031537518916217	0.000670561264741205
TSSK3	0.0576104296845878	0.130517790864865	1.17984455055151	1.6156852811998e-20	1.23503575806943e-18
AC243960.2	0.0542965583154122	0.108859477432432	1.00353435746687	1.44017480640519e-09	8.49424479964703e-09
AC002540.1	0.00832746511290323	0.0190317146648649	1.1924562372734	7.4494126495935e-07	2.66198025145445e-06
CENPW	5.67149186379928	11.3490795135135	1.00077510451367	1.15602323430928e-10	8.39023134866282e-10
CST1	3.43795985876523	31.0734203784865	3.17605644826392	0.000868353065797157	0.00169268917044886
AC008243.1	0.0150925126164875	0.030453948972973	1.01279630781074	0.000819410989201177	0.0016069352805643
AC096541.1	0.0195049933924731	0.0635519740540541	1.70409342934539	1.0282102625648e-08	5.18272710689045e-08
MAP3K15	0.0499935110179211	0.104405811037838	1.06238925652433	6.04453922951123e-07	2.19327633502967e-06
ITGA2	0.829748166810036	1.83626246816216	1.14602684464096	2.30728082208153e-06	7.44357142859447e-06
LINC00506	0.0125622144408602	0.0307139036216216	1.2898010831716	0.000254657014163828	0.000551834133163333
ZNF80	0.015717107188172	0.0326074873243243	1.05286756699963	0.000544004816434021	0.00110265523772176
ETV1	0.573144622365591	1.25339491635676	1.12886991958302	4.98955671771728e-12	4.63122761663799e-11
PTBP1P	0.00774851683333333	0.019784507572973	1.35237906638661	9.3823323573798e-05	0.000222653355743915
CHIC1	0.299677779749104	0.69616434827027	1.21601581704693	0.00163742975593969	0.00301504192850597
ZNF365	0.0108215061908602	0.0305631424486486	1.49789157178552	0.0296039298796331	0.0413211878083152
DYNC1I1	0.847612821145161	1.80828831500541	1.09314740514545	8.10227202279228e-10	5.01670526335684e-09
AC127164.1	0.00947358558602151	0.0191343039891892	1.01417895495132	2.45042860237731e-06	7.85469522249593e-06
KLHL11	0.196645450048387	0.397919847286486	1.01688105317548	1.89675244413283e-09	1.0915515678252e-08
PKD2	1.64277067603943	3.30351490864865	1.00787075545241	6.78639327858902e-10	4.26319895430036e-09
AL445493.2	0.150727340783154	0.0349326721081081	-2.10929222621335	0.0172566670475498	0.0253644389933291
FCGR1CP	0.0992249697849462	0.212438435135135	1.09826968437454	0.0116060633679824	0.0177098565378236
GABRG3	0.0155950950442652	0.0430146106378378	1.4637344335162	0.00756823937636083	0.0120647775160405
CHI3L2	0.181230550878136	0.445074139481081	1.2962194993876	0.032021569826395	0.0442587772666988
CHRNA3	0.0472722579408602	0.1139782092	1.26969234945228	0.00940191684501447	0.0146698073319589
COL11A2	0.13386017974552	1.0054133671027	2.9089900133335	0.000528724064380199	0.00107429578225065
AL355877.2	0.0327511840860215	0.0826544914324324	1.33554615069889	7.01706136432158e-09	3.64662977700696e-08
TEX41	0.0975465399749104	0.227324476848649	1.22059042698062	0.00057620909045801	0.00116171337514828
AC008750.1	0.0453055791935484	0.0930610565945946	1.03848884412524	1.28439555087453e-05	3.59757409117657e-05
CST2	0.414609844802867	0.874967036756757	1.07747429304023	0.0257982277553697	0.0365252053793951
AL022316.1	0.0401408875268817	0.125468737135135	1.64418351412468	0.0287279042823562	0.0401949451688651
MYOSLID	0.0208093584767025	0.0778663084594595	1.90376674209432	3.51030781084636e-06	1.09161052550281e-05
TAS2R20	0.0764502618835125	0.153464370918919	1.00531040221923	5.75916559758588e-11	4.40906901308596e-10
ANKRD33B	0.131223021213262	0.41481905767027	1.66046133366223	0.000118044850507803	0.000274045610039291
CCNE2	0.361436909982079	0.779412745891892	1.10864368245711	1.92128792998962e-13	2.43285274052789e-12
NAP1L2	0.556063850824373	1.1785188971027	1.08365243475242	0.0192700504922654	0.028012456068896
MYO1H	0.0150497405358423	0.0328539816486486	1.12632961013049	0.000154954802482889	0.000351378956986509
AC011591.1	1.88682579874552	0.905801525864865	-1.05869435742945	0.00035234170530373	0.000742028247179378
SHOX2	0.0449143912921147	0.173016551551351	1.94566037243451	0.000186744228648605	0.000415733767304999
WDR38	0.0147693849767025	0.033467036227027	1.18013104354743	1.53898065586614e-05	4.24408213526368e-05
TUT4	1.01980124818996	2.04302543616216	1.00241915721334	4.25992258694771e-23	6.69691981027327e-21
AREG	0.580299476422939	1.71176819035135	1.56061781118999	0.000323727800944586	0.000686693943113566
AC114812.2	0.0261134764695341	0.0529274023243243	1.01922031281556	7.13687467562141e-05	0.000173551239801374
AC018904.2	0.00787766030107527	0.0165572792432432	1.07162651123961	0.0085910672983766	0.0135306297243759
KLRC4	0.0154963775734767	0.0357674110810811	1.20671468573104	0.00343024265711702	0.00589821458741811
KRT81	0.181661944188172	0.594278095345946	1.70988197985058	0.01055129646693	0.0162735612383139
RBL1	0.672093358870968	1.42874587189189	1.0880157767014	7.44061508333653e-17	2.1039096676819e-15
AP000593.3	0.58645438921147	2.43155833735135	2.05179039092888	4.17523483266188e-06	1.2788161816548e-05
FHOD3	0.13062711159319	0.663476819583784	2.34459170328146	2.69067087339955e-05	7.07139198312429e-05
DNAH10	0.0193936655645161	0.0395659601567568	1.02867425726865	4.33334127445718e-06	1.32287199977438e-05
KCCAT333	0.0253459666666667	0.0634704602702703	1.32432911694192	0.000365171279177955	0.000765949592542768
ZNF534	0.0266136686594982	0.0706168061027027	1.40784417383905	0.00229259539500204	0.00409209615063346
PPIAP34	0.103199667437276	0.224939393135135	1.12409801755369	0.000888413893041547	0.00172950106467808
AL355987.4	0.16368727433871	0.373025389081081	1.18833166175021	6.48451847956649e-07	2.34162126430575e-06
LINC01535	0.111461908691756	0.257352152962162	1.2071930882406	1.6737269577771e-05	4.58632745413247e-05
TNIP3	0.0328924690806452	0.0698318007837838	1.08612686815382	0.00403677216442192	0.00683301666024855
ZNF93	0.210078536774194	0.536282639351351	1.35206477809589	2.72723491588194e-08	1.26804248432636e-07
ISL2	0.109284187790323	0.346603388478378	1.66520108456077	0.00139615021291578	0.00261018479596431
SNORD117	0.0984185980286738	0.249120263243243	1.33983950345415	9.62635913385472e-07	3.36909091164705e-06
TREX2	0.101075119713262	0.325760182064865	1.6883823605006	0.0283747892831704	0.0397698908221446
DAP3P1	0.0530579047849462	0.106290766	1.00237665741273	0.00815457939711184	0.0129113743339588
TMEM61	0.233292544736559	0.636688883783784	1.44844837156443	0.000507453089966704	0.00103511485529686
ADGRB2	0.093007284702509	0.344991791843243	1.89114641382594	1.57506475862519e-05	4.33355186643866e-05
AC116407.2	0.31817373	0.653951901405405	1.03936980391799	0.000194747290685586	0.000432049638588525
SGK494	0.161343786890681	0.332953520702703	1.04518277266542	3.54035102705036e-14	5.22708885246018e-13
FGF13	0.222607741188172	0.446640284778378	1.00460961779722	0.000407038354706487	0.000845605943670491
RASSF6	0.241877097607527	0.568893081416216	1.23388336317056	0.00565416949882644	0.00926521704422877
ERN2	0.0102276700878136	0.349226006591892	5.09361156456628	0.000219101196550442	0.000481337098697034
PBK	1.89205560517921	4.26867111945946	1.17383252583902	2.49775500067369e-11	2.0389903330124e-10
ABCA12	0.00647267182258065	0.099064834427027	3.93593976381361	4.39411472491433e-08	1.96415042317522e-07
TCEAL2	0.0453292183243728	0.337758523913514	2.89747899075882	0.0212369059041911	0.0306046526365616
GPR61	0.0191123114283154	0.0394694397783784	1.04623377474011	7.769993184527e-10	4.8241120129269e-09
TEDC2	1.21105991827957	2.54732862594595	1.07271484548547	9.47082114135243e-14	1.265273357826e-12
LRRC7	0.0303501061308244	0.0862652319675676	1.50707765643844	8.8458413230382e-08	3.73371580058532e-07
DLGAP5	1.05249719532258	2.73393591891892	1.37716303899628	8.24728656302299e-15	1.41585971792117e-13
SLFN13	0.393153574003584	1.52399885232432	1.95469694185379	4.35352856579001e-06	1.32837890662216e-05
VEPH1	0.204152545363799	0.926409324032432	2.18200221856845	0.00111824304354676	0.00213338445401426
AL136366.1	0.0346451853387097	0.0746173185405405	1.10685564204026	2.31160372373006e-06	7.45655525595e-06
RPL7AP28	0.0563549040860215	0.195735590783784	1.79629303999126	0.000126081906626038	0.000291135643235515
NEFL	0.0160890033637993	0.387755444075676	4.59100017086328	0.00657587199374351	0.0106230528246373
AL355075.2	0.143183515716846	0.291367885945946	1.02497646579868	5.15435259868978e-08	2.27308040855416e-07
PKM	11.1354145322581	39.7342221027027	1.83522683474272	9.6658510617357e-10	5.89143167859414e-09
LMNB1	4.58904787419355	9.80788204756757	1.09574677144917	1.70324090997132e-15	3.36289176821826e-14
VWA2	0.0166035861899642	0.12340889667027	2.89387961713314	0.0204512441601735	0.0295644727909142
AC008427.1	0.0212186162544803	0.0472413041621622	1.15471821712811	1.75962705454988e-05	4.79229002566232e-05
HEPACAM2	0.00856041183333333	0.172271999308108	4.33086421308817	4.22394543074824e-07	1.57773072305713e-06
PLCD3	0.733874179354839	1.73212432675676	1.23893784274854	9.48213417916413e-08	3.98211401112881e-07
PAGE2B	3.85005330944444	8.39796622581081	1.12516156397946	7.82326745801987e-06	2.2748998764619e-05
RNF39	0.232682924216846	0.479482325864865	1.04311229692842	9.63456196571387e-08	4.04069649152658e-07
ODF2L	0.265701834910394	0.572519242594595	1.10751599259536	3.27440573265371e-06	1.02372790110584e-05
TEX15	0.00409784153548387	0.076077026327027	4.21452475454985	1.70125918048805e-06	5.66995659673057e-06
SRPK2P	0.0143982964516129	0.0466458870540541	1.69585175085133	1.04358141051101e-07	4.35627270159205e-07
OLR1	0.515663341023297	1.47667760055135	1.51785348857311	4.15596511229574e-06	1.27400667092156e-05
AL354824.2	0.0424283853942652	0.116589084027027	1.45833103533259	0.000173996704697924	0.000389680282289159
TREM1	0.192173778290323	0.479621166272973	1.31948383124377	9.25866692673181e-05	0.00021999433535418
AURKAP1	0.0154116519569892	0.0424614400810811	1.46213179018178	9.41752409827142e-07	3.30108585556573e-06
ADGRF4	0.0114060580232975	0.128353824910811	3.492254106466	6.75482555957323e-07	2.43220425939344e-06
SLC30A8	0.00903089900179212	0.0897033373783784	3.31222014466822	1.15384474185408e-06	3.97430111166936e-06
FREM1	0.0757166706666667	0.245501059110811	1.69704636756392	0.00671276382146115	0.0108204194545201
SNHG28	0.0443644560107527	0.0977511274702703	1.13970906416611	6.32533174461281e-05	0.000155419239445927
GLRA3	0.00277439051774194	0.00858712649189189	1.63000457055391	0.000226250055105285	0.000495995998720549
PIK3CD-AS2	0.385000102222222	1.07177935343243	1.47707719563452	0.000431051223317569	0.000891122022830697
AC093012.1	0.0121585097670251	0.0297804913783784	1.29240114589135	1.37763942074649e-05	3.83511248034071e-05
ZNF826P	0.161803320783154	0.577400942194595	1.83533224440829	5.0181072092127e-08	2.21965329678784e-07
CARD14	0.0547928093369176	0.177153195016216	1.69293900465812	6.438601102127e-06	1.89943671838506e-05
CAGE1	0.0303229734946237	0.0612849139297297	1.01512074741272	0.00127024096485027	0.00239449043419286
SNORD124	0.133647391935484	0.286635367837838	1.10078494986378	1.06938195655338e-08	5.37075977215356e-08
SLC8A1-AS1	0.00210499891039427	0.0083271272945946	1.98399939171443	0.000205365495706729	0.000453553271840025
KLC3	0.152694547415771	0.37167763367027	1.28340332848047	9.17219471947039e-05	0.000218205176746818
AC091965.1	0.118936066164875	0.239610342324324	1.01050391647856	1.13766468754938e-07	4.72141234102346e-07
LINC02421	0.0094640593172043	0.0242060414	1.35483614252347	0.000833807337358408	0.00163286181483945
AL031280.1	0.0122332611236559	0.0263696056918919	1.10806695203067	9.02648702365599e-05	0.000215086815675219
DDX11	1.0169494594086	2.06800066108108	1.02398866525913	1.14578158905878e-13	1.50815990521923e-12
UCHL1	3.94033842621864	11.0177526215243	1.48343852622331	0.00211468711246646	0.00380223845944552
AC112229.3	0.0365271071290323	0.0865792997513514	1.24505463238332	1.54990693813648e-08	7.56013835600244e-08
RPL18P13	0.29661536734767	0.801500775891892	1.43411057265332	1.72270085239065e-05	4.70196882576509e-05
SBK1	0.207005392992832	0.551611571924324	1.41398436867183	4.37849144183377e-07	1.63009788620907e-06
AC093525.7	0.00438597712007168	0.0105940490864865	1.27228390718163	2.1115900262e-07	8.30801160834787e-07
HIST1H2BF	0.166186627526882	0.379558908648649	1.19151951548083	2.16594841609804e-07	8.50589891732704e-07
ASIC1	0.327757007130824	0.880490875867568	1.42568142991703	2.25354635018696e-07	8.81666059935409e-07
GLIS3	0.601132832724014	1.36704478405405	1.18530478149202	0.020061527767616	0.0290498174069824
FAM83A-AS1	9.68232374126523	3.98647097561622	-1.28024116813536	8.86430977552375e-06	2.55032558873149e-05
HASPIN	0.205253967035842	0.459127184108108	1.16148374811034	7.78789249023309e-15	1.3443795627477e-13
CCDC144NL-AS1	0.0881009551917563	0.261993762602703	1.57230289925274	0.000209045819475619	0.000460956172988687
AL160290.2	0.0177561436218638	0.0425562951351351	1.2610542750306	0.0128710783325768	0.0194595943870495
AL138902.1	0.0373864658602151	0.0823864229459459	1.1398905050658	0.000573095432632059	0.00115627519848825
CD44-AS1	0.032868054516129	0.0869546672162162	1.40357740022839	3.29899853513098e-05	8.53464783524467e-05
AC104667.1	0.0397873016146953	0.0932737993135135	1.22916382537732	3.32850274310511e-06	1.03921127362797e-05
LINC00992	0.269290216756272	0.802226278702703	1.57484740755032	0.0114621714240569	0.0175138111691256
C19orf84	0.0345595043189964	0.0850091742054054	1.29853602023732	0.00543848986123984	0.00894521896239725
ZYG11A	0.273254390815412	0.577365794956757	1.07924096194734	7.32566917307658e-07	2.6215093292802e-06
AL451042.1	0.0676311528494624	0.159968332135135	1.24202648120227	7.05986320495934e-08	3.03993696246621e-07
LINC01905	0.063167282311828	0.142900339891892	1.17775993928869	0.00050673005195784	0.00103372434332312
LRRC37A15P	0.0357431822526882	0.0776011660918919	1.11841024682901	9.17379599758426e-09	4.66073586901659e-08
ESCO2	0.191654591890681	0.456410170378378	1.25182237578929	5.52038049867228e-13	6.31232529482216e-12
TFF2	0.746155244247312	8.55788900467568	3.51970723502951	3.40529943523761e-05	8.79061278475679e-05
SLITRK5	0.00547948437455197	0.0150440478508108	1.45708075478738	0.0166498133266342	0.0245620121525347
AP000695.2	0.0990102955734767	0.285074999513514	1.5256910668864	9.47828538317173e-05	0.000224759720555697
RNU6-353P	0.141294640143369	0.315631549459459	1.15953467980192	0.00170619142035497	0.00312782990415789
AC091132.5	0.0128607988709677	0.0267165302972973	1.05475239474956	0.00153457268360343	0.00284408532656272
FAM81A	0.127629483258065	0.347156512956757	1.44362459816416	2.22450533865584e-07	8.7139532118855e-07
AC069277.1	0.0340506616541219	0.149956690924324	2.13879115802206	2.6708863008843e-05	7.02530505912911e-05
AP000769.1	0.964936888028674	2.0686946432973	1.10021421630918	7.6438764098793e-07	2.723294394831e-06
CKAP2L	0.613581827419355	1.49683792951351	1.28659036171322	3.52323626552842e-16	8.15433460121744e-15
PLBD1	1.91019129155914	4.98911712232432	1.38506741706391	5.87567526005231e-06	1.74510906369139e-05
B3GALT1	0.0699344375071685	0.194547331656757	1.47604623729258	0.00584778261410249	0.00954992644858917
TTC39A-AS1	0.083612701827957	0.188028050810811	1.16915387752843	0.00261236336767596	0.00460530606801808
APCDD1L	0.0170927249318996	0.147897576081081	3.11314409232953	2.63323802047865e-05	6.9343044205525e-05
AC136475.3	6.68842011849462	3.21597097178378	-1.05641108557809	0.0276489995510298	0.0388594493153025
PPP1R2P1	0.016392687921147	0.0384322575675676	1.22926529132175	0.000150932248507411	0.00034291060567999
AL138720.1	0.0129370883100358	0.0364166294648649	1.49308444685366	0.000201069006355521	0.000444850494146097
WDR62	0.520626779444444	1.07421193021622	1.04495722272057	1.20037334950937e-12	1.28719572047774e-11
DDIAS	0.2779215209319	0.644296035135135	1.21304616237479	2.09083996037288e-18	8.84308555828773e-17
AL139423.1	0.0350985226935484	0.0724743516756757	1.04606021423858	2.26204296282645e-11	1.86363325594021e-10
AL590666.1	0.0469739214336918	0.0940247199459459	1.00118006781973	0.000159478404994971	0.000360329224555211
HMGN1P38	0.129157829641577	0.26113139172973	1.01564079733348	6.20281195818263e-07	2.24671044351156e-06
AL590428.1	0.00907458152688172	0.0239355236702703	1.39925035015516	0.00175127757994224	0.00320343464238831
TNFAIP6	0.172023964641577	1.10782168135135	2.68704421335562	4.36694601829309e-07	1.62652633993822e-06
FAM24B	0.307181443584229	0.788739378108108	1.36045760412997	4.81426773636785e-09	2.57384045653633e-08
FABP1	608.265397647133	271.599785527027	-1.16321859571156	4.59401051279184e-14	6.57309025631052e-13
TNFRSF11A	0.233279621890681	0.610334224664865	1.38753920581426	5.74944284725867e-08	2.51334511035463e-07
LINC01194	0.136817356046595	0.442012835583784	1.69183700879296	2.43466217136461e-05	6.46381472495271e-05
RIBC2	0.436629164331541	1.17431802751351	1.42734276800442	6.98236859585086e-11	5.25696642837012e-10
MAB21L2	0.490051071222222	1.72827638036757	1.81832993281632	0.0270908545302586	0.0381607776747447
L1CAM	0.031408407781362	0.181609051248649	2.53161339324155	0.000558312421491408	0.00112927474410093
CXCL17	2.77331019697133	1.22002056610811	-1.18470352423547	0.00374560470399905	0.00638774204688274
ZNF528	0.334374673387097	0.675959725081081	1.01547171345851	7.49337706981472e-07	2.67616021198869e-06
KMO	4.49106754354839	2.20685369237838	-1.02506743319924	2.54709679205916e-13	3.14095862922105e-12
AC010320.4	0.00492306402867384	0.0134399409405405	1.44889839016578	4.27811031042656e-08	1.91606603331701e-07
NPM1P8	0.0152273717204301	0.0308142578918919	1.01693109589725	5.587635489032e-06	1.66907907126964e-05
NEIL3	0.403726150517921	1.04818259313514	1.37644111335376	2.07552419507531e-11	1.72015261207236e-10
GAS2L3	0.62233843421147	1.26600076108108	1.02450702040498	4.82219412614719e-12	4.48754893436989e-11
AL049555.1	0.146203448494624	0.542482657054054	1.89159967545196	0.0121690328602628	0.0184831467080956
ELAVL4	0.00996463455017921	0.0267100483837838	1.4224937885753	1.22576326480048e-06	4.20002447799216e-06
EGF	0.120256718306452	0.369901768567568	1.62102470388223	2.85221024395201e-05	7.46767018517068e-05
UPP2	4.81663768180824	2.27733915632432	-1.08067724217037	7.38070847863158e-06	2.15574219279324e-05
DZIP1	0.268670358098566	0.589892310891892	1.13461444382964	0.0112661934995919	0.0172533863935669
HIST1H1D	0.034150329874552	0.0720256098648649	1.07661045694524	3.2869286906539e-07	1.24996302375757e-06
RNU6-1099P	0.127966897491039	0.305464235405405	1.25523281344678	2.45250913628629e-10	1.67220181043677e-09
ZNF578	0.0161567950716846	0.0370432133189189	1.19706820326888	4.97913607420055e-06	1.50076552888842e-05
BX322639.1	0.0785348022670251	0.225272005091892	1.52026401550756	2.56600699164326e-07	9.93031595651261e-07
SLC1A5	4.44596809426523	13.2952354616216	1.58033982761791	5.14736500481648e-07	1.89152010051388e-06
AC091132.2	0.0196729657706093	0.0408253132702703	1.05324949075447	2.45035098019293e-07	9.51809993798018e-07
BNC2	0.0539322473960573	0.114152914205405	1.08174763217199	0.0068957947604346	0.0110868518577104
AP000569.1	0.0583220400716846	0.138503156378378	1.24780576422885	0.00587486940719976	0.00958914951693648
DCX	0.0165198291577061	0.0462459609783784	1.48512860229767	0.000187574536958521	0.000417396343435876
GPR179	0.00485227534229391	0.0111660431378378	1.20238471121052	1.24258172842188e-07	5.12280601742261e-07
AC079610.2	0.170395323942652	0.390397470324324	1.19605795954994	1.13101232996136e-05	3.19853569306587e-05
CKS1BP1	0.191307245179211	0.40723047027027	1.0899540000538	0.0353078140918022	0.0483538308699697
FCHO1	0.267139573207885	0.929124858756757	1.79827877552351	0.000183477929994801	0.000409300699522539
AL135787.1	0.112487379928315	0.265458979837838	1.23872579206389	0.000260182693147614	0.000562345576992456
WDR93	0.0225939426344086	0.0549529601351351	1.28226115406683	1.25749797724844e-11	1.08875716797028e-10
AC009542.1	0.0207558364050179	0.0416416790837838	1.00451117254979	1.91875071168697e-05	5.18666516592706e-05
AC022336.3	0.0114884394301075	0.0244595014864865	1.09021216226181	7.99378806013678e-08	3.39875363754344e-07
PKMP1	0.00551388032258065	0.0190455291621622	1.78831251292779	9.46448623116554e-07	3.31708213452347e-06
BIRC7	0.155936472903226	1.03918038759459	2.73641579514894	0.00141233064139394	0.00263708199837775
SF3A3P2	0.00424491908781362	0.0126544007513514	1.575830230283	3.26719794091526e-08	1.50040197925993e-07
SAMD13	0.0961297726433692	0.220412901459459	1.19715344507817	2.86179255378917e-05	7.4882146581995e-05
TRPV6	0.0872532897747312	0.272774705545946	1.64442843671038	0.00252624965204561	0.00446641224377791
AC025588.1	0.0173462554784946	0.0403996413567568	1.21971822261767	8.790693121966e-06	2.53116675095668e-05
CARMIL1	0.860461718422939	1.91889033431892	1.15708934912668	1.32160457903628e-10	9.48186798438314e-10
CLDN4	4.3875384619534	14.351208052573	1.70968850734197	2.30675642405416e-07	8.99667398590385e-07
AC087623.1	0.0591577289247312	0.274012330567568	2.21160224268537	0.0143494669851927	0.0214765149848438
ZNF716	0.0425847443960573	0.131431968605405	1.62590763401631	0.00011128296863609	0.000259868187969703
COL9A2	0.587917271433692	1.96050526375135	1.73754044919989	1.20283431011716e-06	4.12711687243494e-06
TPX2	5.31871880573477	13.1074429556757	1.30123559664327	9.07982191487549e-16	1.89448437883329e-14
STAR	0.0434778738566308	0.292000507297297	2.74761757860991	0.0138513804500549	0.0208095387504251
KRT87P	0.214538436786738	0.451874275464865	1.0746852841827	0.0285901243395655	0.0400178490307862
MAGEA3	3.38523905208961	8.67446529183243	1.35751711558854	0.000264910284757311	0.000571575095191519
VSTM5	0.0218493534390681	0.0656934339216216	1.58815859148745	0.00575940658252951	0.0094179070349933
SLFN12	0.297791346792115	0.641214280594595	1.10650472360215	5.04615619980642e-05	0.000126285262685584
AL096711.2	0.00258106407706093	0.00563079538108108	1.12537276739708	0.00108526213305181	0.00207632700174229
KLHL41	0.0514609165376344	0.117540957667568	1.19161450054072	0.0210463875227593	0.030351093435579
AC138649.1	0.0549718730340502	0.114639043416216	1.0603329347861	0.00378176847587972	0.00644238293621546
SCN1A	0.0175383372586022	0.0749079296216216	2.09460646995436	3.074190351475e-06	9.66450283303598e-06
PCDHA5	0.00677588467741936	0.0221368581351351	1.70796925025081	0.0048422851657642	0.00805361368044727
AL133297.2	0.04668954609319	0.143121549783784	1.61606944657398	6.38969734656541e-05	0.000156815782891261
TEX11	0.235911283971326	0.64630339987027	1.45396715453564	0.0317320736617574	0.0439140135781911
DCST2	0.409813359784946	0.936203376864865	1.19185495231393	3.71594113387044e-06	1.14940805076384e-05
LINC00958	0.101289257784946	0.352207229783784	1.79794334630651	6.29876656050634e-06	1.86147988822909e-05
AL359915.2	0.262865813853047	0.587340255297297	1.15986999186918	5.32080873959302e-23	8.20981081820167e-21
LINC00865	0.0559995887759857	0.141728973254054	1.3396465763598	2.4416519576234e-05	6.48168355275643e-05
OXCT1-AS1	0.01654205909319	0.0345084610162162	1.06081130799154	0.00154057932861398	0.00285458272038807
C15orf48	3.5840045715233	7.55486090567568	1.07583271623155	0.00105471632567474	0.00202408362967876
FNDC8	0.00980965459677419	0.0199915264540541	1.02711438896258	0.00110811580241373	0.00211567847518588
HOXD10	0.115339585222222	0.259937800497297	1.1722787083015	0.00212502767318158	0.00381973189406348
AC063977.6	0.0220948687526882	0.0518496725189189	1.23062351578149	0.0305285884047272	0.0424459114342286
PLD5	0.0805348685397849	0.193704939232432	1.26617528555339	0.0236163381727993	0.033730101682667
RCC2P6	0.00963871653763441	0.0248849814756757	1.36836235363136	2.62553296765842e-05	6.91765806467691e-05
AC011447.3	0.0328134570734767	0.0920761080756757	1.48853925660531	4.39286706587799e-09	2.36748825309802e-08
MST1R	0.311283720258065	1.09572190907297	1.81557966030943	1.46893247271802e-05	4.0706691893636e-05
ERVMER34-1	0.0956119508870968	0.641837412859459	2.74694502480273	4.1625093295273e-06	1.27569989211457e-05
CADM3	0.0906860916612903	0.213097386432432	1.23255968938984	0.0359690117241194	0.0491838849593046
LINC01559	0.0201298768996416	0.461524226194595	4.5189961245074	1.02210983390989e-06	3.56426582148599e-06
GPX8	0.891123976666667	1.85301179832432	1.05617400296603	0.00743597752524028	0.0118721061714937
SAA1	1908.35057829498	548.682105011135	-1.79828380065582	3.51307939714919e-06	1.09192903023055e-05
CLDN18	0.0649496151415771	0.453763033486487	2.8045462002617	2.50979704573019e-05	6.64072054144933e-05
AC023090.1	0.339744154946237	0.922747191081081	1.44148671011839	0.0230470282359492	0.0329869169597908
DGCR9	0.140468817905018	0.297275828962162	1.08155225666131	0.00309844528373721	0.00537838460502051
DRP2	0.00759566699820789	0.0370757307	2.28722656327774	1.34863460626244e-09	7.99015658168664e-09
NEBL	0.289974275180287	0.886421104427027	1.6120673118542	0.00088915469600149	0.00173013957761421
KLHL30	0.193976144250896	0.395873419491892	1.02915996586604	0.0214741880113061	0.0309113340103015
CCL28	0.857779376016129	2.23739787589189	1.38314329917825	7.01877108806009e-10	4.39812489639383e-09
RANP6	0.0154664033154122	0.0339615406486486	1.13476416790488	1.63961133258498e-07	6.59750883279043e-07
MCIDAS	0.0268000268261649	0.089806352972973	1.74458306118736	0.00222702855227357	0.00398645128133989
SNAP23P1	0.0487348517383513	0.111400857297297	1.19273457460904	1.90439460742304e-07	7.56311528553326e-07
TMC2	0.00888587965949821	0.0269835148486486	1.60249177636892	8.96074132155405e-09	4.56269484769943e-08
ALDOAP2	0.00956038405913978	0.0242917997297297	1.3453288999205	1.88714658701192e-07	7.50176782585082e-07
EFHC2	0.021789073062724	0.128656671227027	2.56184953836351	3.27292010320241e-07	1.2452041232823e-06
ZMYM1	0.797203543010753	1.63250855891892	1.03407052848408	1.66716531344656e-30	1.22566071102677e-27
AL049629.1	0.142496775734767	0.543181176216216	1.93050420839665	0.0325130226315359	0.0448879046505314
RNPS1P1	0.0482579683870968	0.107218692648649	1.15171736317907	8.39870076737888e-09	4.30104331861099e-08
BARX2	0.0201937366362007	0.13096536452973	2.69720552714158	0.00765066383295486	0.0121806365075503
AL353807.1	0.0183490366845878	0.0411909218378378	1.1666220892817	0.000393381559613968	0.000820097203011738
ZNF208	0.0407862033978495	0.119791233648649	1.55436921064465	0.0106777022447082	0.0164438325000755
ZNF99	0.0444615712043011	0.138341130756757	1.63759931669042	0.000672066859200538	0.00133813790127263
TICRR	0.213861288387097	0.498324116810811	1.22040903615336	4.65288904519652e-13	5.41702909053247e-12
C7orf57	0.00629624959856631	0.0200412116216216	1.67040509245715	3.3397837353313e-07	1.26813359028317e-06
BUB1B	0.833804271935484	2.41718208086486	1.5355454833338	2.90999193494257e-19	1.56763272426346e-17
HHLA2	0.0302768732419355	0.181421290272973	2.5830556420202	2.68132553252093e-06	8.53897477524438e-06
AL355312.1	0.0204274908530466	0.0458628921297297	1.16681532861185	1.18682955205393e-08	5.91899271411413e-08
FAM220CP	0.0738033928673835	0.163097155891892	1.14397257831153	1.60601941069352e-08	7.80405544123158e-08
AC004943.1	0.0312023957204301	0.0733576593891892	1.23329080434523	3.8954865388639e-14	5.66854005962428e-13
AL035448.1	0.0120140375483871	0.0273575829837838	1.18721969718209	0.000167675922751115	0.000376908935709251
ZNF730	0.0176186394623656	0.0838347154054054	2.25044525670268	1.32522118359681e-08	6.53873444634541e-08
RN7SKP173	0.0537466685125448	0.108763685594595	1.01694970771531	2.50595069426398e-06	8.01724607114072e-06
LARP1P1	0.0370951828136201	0.0771976981081081	1.05732597924915	8.57062285523486e-05	0.000205150130520179
SEPT14P12	0.051373488530466	0.127631846648649	1.31289240600975	4.34675065861009e-06	1.32679667190888e-05
AL359636.1	0.0365221729569893	0.0813506828378378	1.15538185178524	3.62978631043082e-05	9.33149630932107e-05
MUC5AC	0.00669531179462366	0.916115561015135	7.09623454247106	0.0176977168836884	0.0259516679118078
CDH12	0.142171663310036	0.610323976535135	2.10194132226308	0.0110497442487579	0.0169494968079242
MYH4	14.867608863948	3.63586056262703	-2.03180386197826	0.00250078527407721	0.00442483391454902
ABCC1	1.31510269752688	3.48413960102703	1.40562696514559	1.26997914516538e-07	5.21511396624837e-07
AL391244.2	0.161054375448029	0.332195644324324	1.04448530142653	4.21081060929621e-06	1.28860702730127e-05
ADORA2B	0.226681800249104	0.76011390347027	1.74554705824837	1.36009958576576e-11	1.1690869754402e-10
ZNF90	0.0689884704802867	0.256294773756757	1.89337687969572	1.3272324597808e-05	3.70636326654817e-05
PDC	0.0103133177419355	0.0209939662	1.02546623265436	3.46351168368565e-05	8.92838295250629e-05
AC069499.2	0.0194604949462366	0.0680580866486487	1.80621818945667	2.32404826649714e-08	1.09524718079492e-07
FP325331.1	0.0194598878046595	0.0439969067405405	1.17689870444132	2.06589019153048e-05	5.54304328332931e-05
AL137847.1	0.0400523766129032	0.0922858213783784	1.20422116064764	2.05630408454555e-05	5.52028535037059e-05
AC016717.2	0.0428108256146953	0.216084861813514	2.33555044176635	1.6254884250786e-06	5.43886911726947e-06
LGALS17A	0.0612759938172043	0.158979691135135	1.37544859712556	0.00036974273166344	0.000774303729948002
AL031736.2	0.0226887380107527	0.071648539027027	1.65896092114617	2.57497191591945e-08	1.20284055336054e-07
PTGES3L-AARSD1	0.00657789542114695	0.0173855436810811	1.402190207019	8.21856277958291e-06	2.3807068633498e-05
AC106865.1	0.0211129075645161	0.0489824538702703	1.21413977715082	0.000971913352037321	0.0018764150882463
RHOV	0.333492195863799	2.46050036942703	2.88322682703696	0.00223811678816107	0.00400543905182746
LRRC37A6P	0.0835430628673835	0.208088085156757	1.31660241879585	2.13737663237668e-11	1.76672838303199e-10
RIMKLBP2	0.155813329802867	0.314111744486486	1.01145922468403	6.18068984650431e-11	4.69867771907609e-10
WDR63	0.0169319921129032	0.0345728823486487	1.02988916466383	0.0250621910446608	0.0355778354925228
MTCL1	0.284851935790323	0.867202762043243	1.60615714121077	0.000155944287923216	0.000353238189481532
ZNF197-AS1	0.0577438183154122	0.116553213027027	1.01325036166022	8.54918849395637e-06	2.46790063049929e-05
AC117503.2	0.0712241527419355	0.152249272864865	1.09599687794758	4.34850075498977e-07	1.62062210931451e-06
PTMAP3	0.0355275656810036	0.0720224501081081	1.01950783913073	0.000149504992767097	0.000339884201837777
SAA2-SAA4	58.2847477614516	20.3272689841081	-1.51970200253673	7.89710112908841e-06	2.29290207715988e-05
HHATL	0.970795508591398	2.40524826355135	1.30894647400554	0.0109406605966563	0.0167991124930291
RNU7-123P	0.155396873655914	0.443485997567568	1.51293107497388	1.77785656543763e-09	1.0296409339592e-08
RNF157-AS1	0.162844983184588	0.543580163805405	1.73899353572154	4.70884329091957e-08	2.0928564526996e-07
ITGB8	0.0785474228405018	0.464566136264324	2.56424814900502	0.000420296685793054	0.000870400659327521
AC092611.2	0.0670248738888889	0.200617434	1.58167847926762	4.89939327768055e-06	1.47904872426211e-05
OTX1	0.18795898037276	0.449433143151351	1.25768867239933	1.75413210345874e-07	7.01091878126873e-07
GPM6B	0.0748516892096774	0.216850686675676	1.5345952319498	8.95726736998459e-07	3.15124356340795e-06
APOC1P1	89.9613312732975	31.5481602876757	-1.51174913293218	1.88569358562364e-09	1.08555497158564e-08
ASCL2	0.294521806896057	0.606923112275676	1.04313930341264	0.0130626762471629	0.0197199020538653
AC008760.1	0.124057969354839	0.301111306756757	1.27928246697361	1.42807479482854e-05	3.96447774006377e-05
RNU6-850P	0.692788234086022	1.5659236372973	1.17652752742982	3.1390881728131e-14	4.70514806878357e-13
PIWIL4	0.244693685417563	0.769781548	1.65347221792472	0.00248449995738402	0.00439820095118624
FSTL4	0.230084342865591	0.611598966135135	1.41042315576284	0.0103069298503205	0.0159435620111771
CROCCP3	0.116570546003584	0.239471463837838	1.03865044280435	8.66181029418034e-22	9.33235388419533e-20
AC126603.1	0.0605188340197133	0.1908186068	1.65674575859317	0.0103594023995658	0.0160168010378887
HCN4	0.0179541300985663	0.101203719018919	2.49487464762601	0.0127235389128828	0.0192574979513423
BUB1	0.838425739713262	2.20028395816216	1.39193480963228	6.3407838739723e-19	3.07755793619052e-17
GSTM3	2.87586932102151	5.91473965762162	1.04031654702683	4.35352856579001e-06	1.32837890662216e-05
FAM90A1	0.0603395072204301	0.187140009551351	1.63294321270867	0.00016642494427074	0.000374433654994727
DCDC2B	0.0172665874659498	0.0372508693891892	1.1092911170272	5.593745625356e-14	7.86838861290932e-13
RBMS2P1	0.0263272225752688	0.0660877504594595	1.32782755873048	4.37942039749336e-07	1.63020092711458e-06
FIRRE	0.0661095903709677	0.14367685207027	1.11989616580934	2.61840605545626e-05	6.8996076072301e-05
TMTC2	0.151487248620072	0.412322802308108	1.44457788694911	2.55375174688216e-09	1.43639915987998e-08
AC006042.3	0.0116349489032258	0.0277814708594595	1.25565810831884	1.70553901367329e-06	5.67963161777012e-06
NARF-IT1	0.0852742249820789	0.171212124162162	1.00560322489073	1.7078543607967e-12	1.76111912551462e-11
AC099811.5	0.015925732311828	0.0324566798378378	1.02715571332212	6.52266730558968e-05	0.00015974974717864
ANO9	0.596647584767025	1.33210478954054	1.1587566285207	0.00667806799599038	0.0107679646257112
AP005205.3	0.0114953739086021	0.0728390131405405	2.66365798290957	4.40081690927148e-10	2.86540295556525e-09
AC091057.1	0.136540450430108	0.323410365081081	1.24403750067055	4.47842507832485e-16	1.00127650498934e-14
CSF1	4.31249814569892	8.7840940545946	1.02636966545963	2.12293368672102e-08	1.00730543723004e-07
AC091544.4	0.0147576423781362	0.0326497321081081	1.14560889384765	0.00374190398257851	0.00638186626286384
AL442125.1	0.0492365527688172	0.101862469497297	1.04882093655848	2.58647243319301e-09	1.45382201349432e-08
AC020978.9	0.0437941946541219	0.0986828257621622	1.17205938824132	1.9529217195578e-11	1.62934683918781e-10
PLEKHD1	0.0157337053154122	0.034764216472973	1.14374460597549	0.00221842910040747	0.00397219583050037
AL596223.1	0.0105081800430108	0.0257289360486486	1.29187897514599	0.000569379026353373	0.00114951927491551
ZIK1	0.194064955815412	0.406518881762162	1.06678274316582	5.82992747706282e-05	0.000144167854389258
CALB2	0.0483068810770609	0.315911376145946	2.70921927667042	0.000522428744560107	0.00106301623500135
AC020661.1	0.0554958533709677	0.113804469972973	1.03610534146043	2.29761248824515e-06	7.41525135651075e-06
AC012254.1	0.104862026774194	0.249408421081081	1.25001784180527	1.26015172791654e-08	6.2472734214601e-08
RNF183	0.0509229316792115	0.153087504281081	1.58796914411839	0.000733592680629365	0.00144976428706683
HRK	0.0209915489641577	0.0559013357324324	1.41307412903342	3.91182872802114e-05	0.000100000072495006
FLNC	1.71422851161111	3.87780315769189	1.17768013455054	0.0215019276536259	0.0309491065086971
CFAP43	0.0806244728835125	0.169187793351351	1.06933575556309	9.15151828692783e-10	5.61077633308923e-09
AL136115.2	0.0306000915053763	0.0653004370810811	1.0935566812139	1.06413350866253e-05	3.02124956639353e-05
GALR1	0.00309746890860215	0.0113177335864865	1.86942337640648	0.0124574241102061	0.0188936213250841
SLC25A1P5	0.023193248655914	0.0465272998648649	1.00437255405939	1.571553948656e-06	5.27353503834144e-06
LINC02163	0.529249800268817	1.49201752540541	1.49524375685718	1.83665353245733e-10	1.2817433110381e-09
FSCN2	0.0584179801917563	0.122878579448649	1.07274906003466	0.00111554105403817	0.00212887953784838
AC106772.1	0.0221746055197133	0.0465581249459459	1.07012451758302	0.00164149812914648	0.00302208788658359
AL445647.1	0.0146563312222222	0.0553760064648649	1.91773700228876	7.08661756578181e-05	0.000172463336261593
SNHG4	0.293327490928315	0.621087923837838	1.08228522875809	1.11790250267575e-09	6.71069665686139e-09
P2RY4	0.0249087680913978	0.112432640740541	2.17433535322313	2.25958106078301e-06	7.30666082733921e-06
XRCC2	0.321910671039426	0.830111210648649	1.36664422678403	4.58687908635971e-18	1.76934613646061e-16
LINC01058	0.0984516075089606	0.22649308	1.20198030493145	3.68006077034647e-05	9.45102219414162e-05
UHRF1	0.808602202831541	1.99364732562162	1.30190818189668	1.73574710908387e-13	2.21927031911306e-12
CLCNKB	0.0191079377401434	0.0448438245621622	1.23073724429625	0.0108190228814171	0.0166337984957499
PRKCG	0.00731046497311828	0.0256549607189189	1.81120274152795	4.19659090106761e-05	0.000106792063693241
TUFMP1	0.0336621866308244	0.0947054934594595	1.49231921826849	0.0234385068679372	0.0335031118928895
TUBA3E	0.0814426721827957	0.215925387816216	1.40667607780996	2.9805892884931e-05	7.78015975931219e-05
SCG3	0.0572386928351254	0.163973216181081	1.51839754985819	0.0018924792390978	0.00343607256922268
AC008957.1	0.0420137821146953	0.0851489189189189	1.01912554880217	0.000802125922751726	0.00157563375757188
GPR83	0.0191366912508961	0.0420773189351351	1.13670137425601	0.000242388785932983	0.000527949642138449
SCUBE2	0.475153663204301	1.13264891087568	1.25323467873224	0.00224882230317441	0.00402200646037118
HUS1B	0.0677243496236559	0.136428266351351	1.01039604598615	3.37158290213299e-08	1.54408366107945e-07
MAPK15	0.163758971765233	0.533770633059459	1.70464598471938	2.59522737889942e-05	6.84791550332206e-05
GPR63	0.0164259229444444	0.0506149930864865	1.62359036549322	8.60976549852752e-05	0.000206060607431247
AC046168.1	0.0035305051218638	0.0078710478027027	1.15668109194768	0.00544377406078696	0.00895273218129027
SHCBP1	0.518874141164875	1.55096631232432	1.57971080672909	3.52323626552842e-16	8.15433460121744e-15
AL451069.3	0.0462276083333333	0.411376312324324	3.15363209442248	0.00514597490147747	0.00850600448696865
SPOCD1	0.0661105796612903	0.183855421697297	1.47561865119707	0.000398142202458138	0.000829122926988554
HTR1D	0.48660041152509	1.66199630757838	1.77210773140932	0.000259971344482336	0.000561937368270535
IL4I1	1.15760255670251	2.67390223064865	1.20780670191897	0.000864779999371781	0.00168638171823194
STX1A	0.431342328584229	0.959946793513514	1.15412114662005	1.59982240988073e-15	3.1737429331253e-14
AC011815.1	0.0978093094265233	0.197571478605405	1.01433100307145	7.13670914829351e-08	3.06880261383056e-07
AC111000.1	0.0909210412007168	0.190992898378378	1.07083288535966	0.00203367166852264	0.00366839989020804
HYDIN2	0.00423176254283154	0.0135024139081081	1.67388676884758	0.00113864251304834	0.0021696530154106
MCM6	5.42892386810036	11.0846410351351	1.02982389309406	8.26461386458135e-22	8.98183861561198e-20
CHN1	0.515892536630824	1.06502183962162	1.04574053462367	9.14902474886821e-05	0.000217674683630982
DNM1P47	0.0010628322953405	0.00216415624918919	1.02589069207979	0.00504764704481823	0.00836344859686308
AC090204.1	0.917176025698925	1.84063269140541	1.00493120796325	0.000410028637261779	0.000851188132770367
FAM133A	0.528247467792115	1.77857933942162	1.75143948044111	1.38427842957134e-07	5.64184308259664e-07
RBMXP1	0.0298745109677419	0.11613313472973	1.95879265387837	0.00015641676765537	0.000354212133023521
AL121992.1	0.011943022046595	0.0273479026378378	1.19526225380684	1.2034312333527e-10	8.71154564404405e-10
LINC02551	0.00999409279211469	0.0266024054756757	1.41240918655002	0.000275991857048362	0.000593635948004191
ARL14	0.570123990125448	3.182084032	2.48062431993029	0.0292419227127612	0.0408661019863681
AL109809.1	0.0135182429910394	0.0310051852432432	1.19760185687049	2.69225173079194e-06	8.56940331884316e-06
CDCA7L	0.917674853709677	2.61535364227027	1.51095105737502	5.71907157455537e-18	2.17255187048003e-16
TUBA1B	18.3019611231183	37.4534415621622	1.03310004576536	6.55703118713956e-20	4.25713120918806e-18
BMS1P22	0.0129618658172043	0.0314748214918919	1.27992479149053	2.4213547825081e-06	7.76747743115663e-06
LINC02466	0.0210818307473118	0.068622752827027	1.7026868451699	0.000138303891099967	0.000316811222684638
AC090907.2	0.0406812288709677	0.111225641621622	1.45105425601867	0.00687199009279016	0.0110528450137947
TPBG	0.190137233926523	0.835963955135135	2.13639966021212	0.00671718898998472	0.0108254581556195
AC060766.5	0.0771754893189964	0.183666132162162	1.25087098939357	0.000604948617830052	0.00121504987153716
CYP2A13	3.56583099433692	1.06954473529189	-1.73724150017554	0.0205418198737985	0.0296851089533137
DNAH9	0.00345267395250896	0.0114566876643243	1.73040398790027	0.00335833680982067	0.00578691485580294
AL121760.1	0.0614986915770609	0.147851390162162	1.26552018670322	0.00582644240086563	0.00951694140051214
AC022107.1	0.287226179677419	0.579280224	1.01207416196272	1.29088735677867e-19	7.57441792723935e-18
RPS27AP6	0.0464205274193548	0.104664140162162	1.1729324139112	0.000865361418508469	0.00168738388462733
SP8	0.0952280203172043	0.235425087578378	1.30581002019305	0.000132136538622813	0.00030393714175171
CCDC110	0.111715749179211	0.227428223248649	1.02557871527061	5.30524827612999e-10	3.41161561369784e-09
CNR1	0.0823339178172043	0.323190565983784	1.97282630332649	0.0111804452058738	0.01713256549571
GPR84	0.0968665589892473	0.307507341945946	1.66655025764132	1.21135568213098e-05	3.40673341927835e-05
ZNF239	0.393656422046595	1.07555813888108	1.45007659177309	3.27461076144103e-07	1.24550774275647e-06
IRX5	0.105692741130824	0.252157274813514	1.25444755077762	0.00308151346875778	0.00535233900806542
CACNG8	0.019815250155914	0.0399467908486486	1.01146842736685	0.000969046928128049	0.00187160384913373
CHRNA7	0.00812686647849462	0.0229486603594595	1.49763884138313	0.0230998770469364	0.033058772853843
AC019205.1	0.0239179837078853	0.0772540162108108	1.69151416136798	1.11791123214366e-08	5.59649692743099e-08
AL121890.4	0.0300891258422939	0.0601911010810811	1.00030801462737	4.94742317450182e-05	0.000124149974570673
ASB9P1	0.217470823853047	0.691856267891892	1.66965049100268	1.80593167600837e-05	4.90663784494622e-05
AC003005.2	0.0147654925985663	0.0380114120540541	1.36420313195818	4.20393229422645e-06	1.2866596256457e-05
SLC25A21	0.0300308066164875	0.0873508725189189	1.54037888813981	1.57332514150815e-06	5.27735309140334e-06
AL355388.2	0.0764710942544803	0.160538335286486	1.06993141924425	4.65008658945555e-07	1.72299976860408e-06
KDM4A-AS1	0.276809057670251	0.574319825297297	1.05296321263656	2.70338509969287e-21	2.57915320427187e-19
LDHAL6A	0.0158445820698925	0.033505435227027	1.08040554100532	7.04724708367969e-05	0.000171605443841849
CABP4	0.136755315532258	0.277552739918919	1.02116502491576	0.00254075445726254	0.00449046867098455
LINC01991	0.012733340172043	0.0402057090486486	1.65878946046153	0.000273929136692558	0.000589660067237959
AC008434.1	0.0294247534408602	0.0685889001351351	1.22094479483394	8.92131260654928e-08	3.76429996477559e-07
ERC2	0.0216374391792115	0.0463107967351351	1.09781881319233	2.44941836832682e-05	6.49884954194854e-05
AL513523.2	0.0087672583655914	0.0180037033945946	1.03809603305997	2.73881333902055e-07	1.05468153169246e-06
HOXA11	0.0896604211863799	0.235868397640541	1.39543895320917	0.00393819903194704	0.00668109291452072
AC009078.2	0.0163175061935484	0.0428218554216216	1.39192672049232	0.0239816108116947	0.034197685055468
CDKN2A-DT	0.0525507244086022	0.106777246405405	1.02282169316251	1.37241061644066e-08	6.75956172779325e-08
CCNB2	2.49657036344086	5.62818884918919	1.17272316960028	7.92459902368681e-13	8.85090604093278e-12
AC244154.1	0.123065903387097	0.261017654162162	1.08471628365833	2.1286108209594e-15	4.12455473493807e-14
CENPK	0.422045790609319	0.984169613837838	1.22150743886474	7.75145816299939e-17	2.16971386609555e-15
AHRR	0.110507564670251	0.362698318302703	1.71462492502999	5.65665611283395e-08	2.47668201430018e-07
HLA-DRB9	0.141051450107527	0.296789376972973	1.07321795636776	0.0041361897474297	0.00698616115458834
SNHG3	2.14009120770609	4.5168463827027	1.07764356516884	5.60229517493413e-12	5.15023796221602e-11
SLC6A17	0.0241729043978495	0.103805320989189	2.10241766730897	0.0154079336906012	0.0229029918250635
PDP1	0.873763005197133	1.87937494318919	1.10493899017592	1.13635956456109e-05	3.21063000743405e-05
TTC36	16.5507528100896	8.04506503140541	-1.04072085145378	0.000628963661667006	0.00125873304139539
AC087289.1	0.0336216905734767	0.0672713461081081	1.00059985865014	5.49710002469473e-09	2.912367787564e-08
AC114956.1	0.0548645167204301	0.126696829297297	1.20743511814942	1.35653348384938e-10	9.71851847586675e-10
LINC01619	0.0749942231397849	0.231613458859459	1.62686771639436	2.35019492248347e-06	7.56834221623252e-06
AC106886.2	0.0469518206774194	0.108286434432432	1.20559951256984	1.24061382628667e-07	5.11553665487654e-07
PVRIG	0.0209085528709677	0.0442834748864865	1.08267522046914	1.50134346222069e-07	6.08522477406654e-07
AC131206.1	0.0173523168709677	0.0555513043513514	1.67869248322305	0.000940037141360093	0.00181993403961249
NKPD1	0.0192586234964158	0.0488505534378378	1.34287031614384	0.00192893493586389	0.00349490125085922
ZG16B	0.360540193410394	1.44670995802703	2.00454370706589	7.43694428929271e-05	0.000180251972709358
IL1A	0.0137324926075269	0.0362724439945946	1.40128044045216	2.83533327217078e-09	1.58231726883637e-08
RNA5SP82	0.24288320234767	0.580066740810811	1.25595618460671	5.17173739940218e-07	1.89995220510666e-06
PCDHA1	0.0844858528512545	0.210154846448649	1.31467103975714	0.0150908975125825	0.0224825410790626
ASAP2	0.395869964075269	1.04419651391892	1.39929473259634	1.43670337573237e-13	1.85686854083797e-12
EFNA5	0.227506104016129	1.06780358063243	2.23066913324276	0.00936993621160316	0.0146252526240444
RMI2	1.84635298870968	3.71716753405405	1.00952531634833	9.82463445685987e-14	1.30695350124358e-12
CRYGS	0.724569099103943	2.44617001135135	1.75532949094386	9.99073184891096e-05	0.000235592767259791
LRRN4CL	0.0866236129587814	0.252667872972973	1.54440998380086	0.0196203940177366	0.0284770275732983
AC026992.1	0.0229519425322581	0.0734487228918919	1.67812114481555	6.73759415036468e-06	1.98129475643425e-05
ELF4	0.878239927060932	2.25719764048649	1.36184571688525	7.70557787237545e-06	2.24354833427952e-05
LINC01978	0.0703446207007168	0.170011687210811	1.27312191682721	0.00024284870463925	0.000528813156299564
AC091516.1	0.0150860881541219	0.0359510514594595	1.25281520443261	1.03512423965547e-05	2.94624977162698e-05
Z68871.1	0.123357154139785	0.255437129189189	1.05012685627799	5.52636143885225e-11	4.24514230256764e-10
LINC01948	0.100305605430108	0.238926891540541	1.25216700910803	0.000112311809020258	0.000262123807494899
AL109811.4	0.00494154023655914	0.0110139927297297	1.15630486835148	4.24354736739436e-08	1.90251450241385e-07
ZFPM2-AS1	0.836584404790323	2.16893016660541	1.37440059376433	9.90605910239978e-05	0.000233728387128172
SUN3	0.0580082733458781	0.11884211907027	1.03471565285151	0.000409687481206378	0.000850755859452906
HFM1	0.0136311933602151	0.034759981627027	1.35051544934156	0.0322209990855523	0.0445166976090242
DZIP1L	0.182828444575269	0.50519695027027	1.46635538666785	1.28161951072717e-06	4.36925276733993e-06
CCDC141	0.0180342650019713	0.0384693854972973	1.09297015811774	0.000104682746997414	0.000246064504790987
AC083798.1	0.0633943182795699	0.137289056216216	1.11479117825264	4.52760422466581e-06	1.37578404084302e-05
RCOR2	0.150120606876344	0.667013376172973	2.15159366568476	2.84152273312232e-05	7.44124696041126e-05
SLC22A15	0.500825966668459	1.06226888223784	1.08476771861351	1.56206102922641e-05	4.30014069235059e-05
HIST1H3J	0.0354554269892473	0.0715362602702703	1.01266822929904	1.63802093774431e-05	4.49686670618965e-05
MUC15	0.134975486075269	0.744816228108108	2.46418709453322	1.24013175354882e-06	4.2422790901473e-06
ZNF878	0.0536880904856631	0.108239726545946	1.01155610078698	5.04050193675575e-05	0.000126181658899496
FIBCD1	0.076927555311828	0.329021975702703	2.09661157956368	1.90307784425803e-05	5.14652534837972e-05
SMC4	1.41916383188172	3.40360466324324	1.26202232690635	4.13463915311986e-16	9.3444340209208e-15
CAPN6	0.670131561062724	2.44901352255676	1.86968447978192	0.00342759427196458	0.00589544529004196
LINC00519	0.0500218480645161	0.164356578162162	1.7161989354044	0.00303484925992387	0.00528076418996881
LINC02081	0.0275095535842294	0.0760804702162162	1.46759343454439	0.00435360023528368	0.00731138077675026
KIF4B	0.00211583253405018	0.00670632595945946	1.66429716254771	1.17788513403679e-10	8.53898399373074e-10
IL1B	0.277031280109319	0.564951217578378	1.02807741622747	0.00014537630215811	0.0003312542175088
AMH	0.172562653354839	0.428945932697297	1.31367554703126	0.00107816441463932	0.00206385340085193
SLC25A47	79.618192261362	32.3944894420703	-1.29734969508709	5.07490310173744e-09	2.70358648616856e-08
TPM3P8	0.0260981116129032	0.0559707117567568	1.10072667286279	3.93412381745315e-07	1.47837468878482e-06
RPS3AP2	0.0157620879569892	0.0409937675135135	1.37894592931434	1.23322338160796e-05	3.46238926728884e-05
HMMR	1.41069568267025	3.55670484864865	1.33413445682853	2.39766117067885e-19	1.32592784562585e-17
NEFH	0.215625873415771	0.432994692972973	1.00581904199543	0.0302063170243935	0.04204696457274
FGF11	0.00938903204301075	0.0191580612216216	1.02890323221217	0.00122843067495367	0.0023235605865412
KRT80	0.402672340102151	2.440232774	2.59934049227009	2.9303437443013e-06	9.24367393141788e-06
CHRM4	0.0338900351792115	0.0857844088324324	1.33985432982972	0.000280921894225401	0.000603258047084031
MCOLN2	0.195489456648746	0.391469636756757	1.00180961264202	0.0229148058181707	0.0328168616117813
AC129492.1	0.0405025443476702	0.0931435176054054	1.20144282703507	0.0308722371204806	0.042869916851673
LRRC49	0.04693680340681	0.115170167848649	1.29497557186391	0.000219683350951564	0.000482531198627882
AC010615.1	0.0506421579802867	0.11537171	1.1878787200274	0.00190867600913664	0.00346195962008413
YWHAEP1	0.0871339957526882	0.281785160756757	1.6932880308274	1.50276364481179e-07	6.08999352556996e-07
AC018892.3	0.00588655117741935	0.0145308034108108	1.30361993398807	3.82392865682054e-05	9.79132562035302e-05
KIF5A	0.0261589697544803	0.0674616437810811	1.3667617489026	3.75510008664557e-05	9.62790868456177e-05
RN7SKP269	0.0846972108960573	0.181090442594595	1.09632404013758	5.01490124045799e-10	3.23323372211731e-09
FBXO43	0.250073065125448	0.532305149632432	1.08990384720623	3.617305863059e-12	3.44844307219766e-11
AC124312.3	0.0907237489426523	0.186199740945946	1.0372989031623	7.8600939935243e-06	2.28401429274742e-05
AC005083.1	0.273239232616487	0.750949685513513	1.45855160321056	3.9497662151699e-05	0.000100907968432529
PDZD3	0.0255372991630824	0.117144624308108	2.19761289326046	0.000229757115904768	0.000503022586419863
HSPA6	2.78793383458781	5.88127456216216	1.0769325205761	0.0126776526415586	0.0191950212265067
AL606534.1	0.0437137007526882	0.101250514486486	1.2117718134699	5.60593297356235e-07	2.04490519066427e-06
SMIM22	0.609482727508961	2.02657488624324	1.733386245863	1.05044542835281e-05	2.98645745303763e-05
HAMP	25.1217906715896	7.01987160689189	-1.839422753581	0.000759886778560512	0.00149772783586124
KIAA1024	0.0344027154946237	0.0739268363081081	1.1035757296182	4.55216412488078e-06	1.38207086682279e-05
AP000439.3	0.013048867	0.926531808518919	6.14984405408804	0.00153384696552383	0.00284316193920902
CCDC78	0.149953696198925	0.333954643567568	1.1551350911833	5.40957978819102e-06	1.62015164612536e-05
AC010900.1	0.029977507218638	0.0613325846756757	1.03277332938141	1.05148696857593e-07	4.38707532407343e-07
PRAME	1.63770836243011	4.50928517430811	1.46122028157657	0.0092011385073805	0.0143915686208925
DLEU7-AS1	0.0392574417329749	0.0788768630108108	1.00663601525133	2.28893275156375e-06	7.39296589457133e-06
CDCP1	0.447743435243728	1.34074174720541	1.58228718816043	0.000616766891229434	0.00123689868526724
AP001099.1	0.034114353655914	0.125903889837838	1.8838720684371	2.11672156277225e-06	6.89763284927447e-06
ERI3-IT1	0.014050159265233	0.0309994067027027	1.14165411986667	5.64211559096465e-06	1.68354209516238e-05
CASC20	0.0902582462795699	0.315159469383784	1.80395135873966	8.92288628872054e-08	3.76432853456301e-07
CELF4	0.0391958146648746	0.0887533740702703	1.17910235503345	4.45752248301576e-06	1.35597215511089e-05
PGAM1P7	0.0247671539605735	0.074780622027027	1.59423637626254	9.20729503844998e-09	4.67395505241868e-08
GPRC5B	1.73544272532258	3.96209362	1.19095921715512	2.66150662435414e-05	7.0013701938914e-05
LINC01139	0.275758739689964	1.49591312	2.43954787312619	1.32282697331021e-07	5.41168298279247e-07
MCM10	0.41412464128853	1.20158293037838	1.53679926949477	1.52396241854766e-16	3.93522361715055e-15
OR7E126P	0.0486548408243728	0.143624509567568	1.56164671096725	2.03002873502357e-06	6.64518049510859e-06
AL513327.2	0.0442521528673835	0.115380843621622	1.38258416786316	3.42329022082175e-09	1.87938858685835e-08
MROH7-TTC4	0.00259323385842294	0.00568119370810811	1.13144177986168	0.000567881899510612	0.00114695991921196
TENT5B	0.155844182191756	0.374826005048649	1.26611675036931	9.15742321001492e-07	3.21691179077422e-06
FUT4	0.727480419318996	1.63906040132432	1.17188869800707	0.00218434163036419	0.00391480629472885
CD19	0.217667263670251	0.483623871151351	1.15176100822588	0.0329063376390852	0.0453832937335342
GRIP1	0.021091808890681	0.0943008610162162	2.16058811364787	0.0333670375935981	0.0459527532611338
AL161804.1	0.0154503941397849	0.032071668	1.05365574639419	2.63115751704219e-06	8.3931104257257e-06
FRMD5	0.00509703262903226	0.0558566606702703	3.4539998323367	1.46361202662256e-09	8.62637260491806e-09
LINC00668	0.0414204825483871	0.198552204943243	2.26110211607439	4.33213214384742e-06	1.32287199977438e-05
GTSF1	1.31984237787097	4.06116016260541	1.62152627881649	0.000141487968494686	0.000323304987703919
POU3F2	0.0314466655215054	0.0844331898459459	1.4249031718658	8.79540847506566e-06	2.5319593486438e-05
MRPS17P1	0.00847486941039426	0.0209417603756757	1.30511967810305	5.91001964852514e-05	0.000146018435439888
SOX11	0.0204550138333333	0.0441119157405405	1.10871390383615	0.0153384579337568	0.0228065013688766
AC245100.6	0.46077958118638	0.987288177767568	1.09939446465843	4.74087188775779e-07	1.75403839115444e-06
LPCAT4	1.06872379408602	2.27214443162162	1.08816549995963	1.36289052716092e-05	3.79616799831896e-05
SLC2A5	0.933818966057348	2.14560070905405	1.20016682369425	0.000154133825651565	0.000349580719171266
TMEM51-AS1	0.033997291890681	0.153837848748649	2.17791875760107	2.4693555875768e-05	6.54618859551063e-05
TTC26	0.350305772919355	0.723820000648649	1.04701620946217	1.83809598537083e-18	7.89433801552049e-17
MEP1A	1.75058701407706	5.30989083024865	1.60084342630711	0.00326387774655632	0.00564164913580816
AC007225.1	0.0159692018835125	0.0354104769945946	1.14888406675109	0.00221953041719604	0.0039735985036694
DNER	0.448744874252688	1.89425180166216	2.07766075497872	0.00102485098117269	0.00196994579555464
CENPU	2.36290658853047	4.85946723081081	1.04023555500512	8.37422248308126e-15	1.4337127752541e-13
MAP3K14-AS1	0.0858411422867384	0.182869688183784	1.09107477975133	7.86334348981219e-12	7.03045198786359e-11
TENM2	0.339484058937276	0.820043448816216	1.27235651905326	0.00556435592175708	0.0091306138397059
BEST3	0.00612321217204301	0.0210901270837838	1.78420720937448	1.60267088786597e-06	5.36642485105128e-06
LINC01901	0.0360480096594982	0.124142077135135	1.78400067990355	0.00025567906037819	0.00055366488722284
AL121757.1	0.0109134142724014	0.0383909381891892	1.81466329603264	1.0580741442203e-06	3.68094938189709e-06
HERC2P5	0.00416558134946237	0.0121873437081081	1.54879396009817	8.25065438529055e-09	4.23129579431109e-08
AL035446.1	1.03393682743728	2.21360728908108	1.09825125860706	0.00391884494276387	0.0066505158659329
EPHX4	0.101352729741935	0.226287927821622	1.15877467511904	0.000664159224128609	0.00132365842499751
CLDN19	0.206606320116487	0.498343161832432	1.27025514508627	0.00178748945781768	0.00326322571484157
PRUNE2	0.0930922283458781	0.253078618556757	1.44285298909678	0.0120687971989901	0.0183476252758762
DUSP5P1	0.0647071250537634	0.194549534486486	1.58814104364631	6.76103612306166e-08	2.92083391426643e-07
SEMA6A	0.850210177060932	2.72543024448649	1.68059256264864	0.00128263894724188	0.00241494750868168
AC073415.1	0.148923914713262	0.308577347243243	1.0510567116711	1.23338821689579e-06	4.22152154861388e-06
OR7E128P	0.0391133578673835	0.118498648216216	1.59913730020769	7.30302303767139e-08	3.13599663029779e-07
AL357153.1	0.00842563462724014	0.0235638505459459	1.48371804709321	2.26094766285404e-05	6.02887217630676e-05
CDC20P1	0.0381962761075269	0.0927565110756757	1.28001656418658	6.82599801447369e-05	0.000166607407840821
FOXD1	0.0150371672275986	0.198031739443243	3.71912696006466	0.0295068165060369	0.0411971393277606
AC010320.3	0.060808583046595	0.125753671864865	1.04825364816296	9.41821679322718e-10	5.76016018995612e-09
TP73	0.310705814362007	0.743207745124324	1.25821629698664	2.0993404481771e-08	9.96867664183792e-08
MKI67	1.6422154487276	3.96455913783784	1.27151703361037	9.54059237996088e-14	1.27391371329862e-12
MROH3P	0.0439317901290323	0.144294263772973	1.71567675597973	0.005028263727884	0.00833464722428306
ZNF888	0.159217573888889	0.475848111459459	1.57950156096147	1.35190491796595e-08	6.6638168663926e-08
PRDM9	0.0159649487724014	0.0607678891675676	1.92840125565984	9.51647840665461e-07	3.33250061995991e-06
LINC01748	0.0647134717580645	0.397892018362162	2.62023897680627	1.3425562287572e-09	7.95980443406427e-09
ESRRG	0.100904295854839	0.341001234589189	1.75678936609985	0.00400577408229258	0.00678468145825893
AC117382.2	0.00559689015591398	0.0142585528702703	1.34913022822261	3.82418011737626e-08	1.73420185438928e-07
C5orf30	0.644821457508961	1.65096002735135	1.35633353262746	6.07745787494508e-11	4.62441817479839e-10
SASS6	0.62714393781362	1.31630930108108	1.06963002390026	6.35146964318795e-22	7.11934238570072e-20
LINC01192	0.0114623108207885	0.0321611075189189	1.48841916575281	1.12083102435471e-06	3.87339862916775e-06
POTEKP	0.014700830937276	0.0548766934864865	1.90029585365149	9.47972706587643e-08	3.98211401112881e-07
LPAR2	1.01049723890681	2.75608566859459	1.44755535296071	0.00134010860254912	0.00251425014105816
FERMT1	0.657919374770609	1.38812269583243	1.0771523892754	3.44413791875809e-06	1.07263482952003e-05
XKRX	0.0251541525394265	0.082292067172973	1.70995677873492	2.01640098194953e-07	7.96868916123485e-07
IGHV7-81	0.0997402420967742	0.344640349135135	1.7888440065718	7.87717572247794e-05	0.000190019189692201
AC145098.2	0.036183970530466	0.0734269492702703	1.02095893428351	8.17059937070617e-06	2.3684599544262e-05
AC125807.2	0.132083984937276	0.269147255243243	1.02694016113503	0.0300587624997834	0.0418723409832042
FNDC11	0.0129125001290323	0.0373662155513513	1.53296609152099	0.0222135946727909	0.0318908168652623
CNGB1	0.0394096330913978	0.152383993805405	1.95109114920618	0.0344075982391472	0.0472270784463085
FOXH1	0.0364324958046595	0.339136875978378	3.21856992877559	1.09993444756277e-05	3.11581612095184e-05
TCN1	0.102258197908602	1.00505496783784	3.29698599460949	0.0154537099895072	0.0229601126306302
TAAR3P	0.260358827939068	0.562405564837838	1.11110954477079	0.0253656414561112	0.0359738765297563
MAGEB17	0.64281301169534	1.65809112586486	1.36705225990309	2.40856221257496e-06	7.73040845730915e-06
DUOXA1	0.0318104585681004	0.165031604421622	2.37516926011824	0.000188009125240363	0.000418288926970015
TENM3	0.0180456290543011	0.18970960882973	3.39407141312503	0.00121609355895739	0.0023026645405423
TBC1D32	0.0796636304121864	0.184929879448649	1.21498520990083	7.13203876786651e-15	1.23542925184748e-13
COL11A1	0.162765368098566	0.964634327786487	2.56718838397294	0.00351933740036597	0.00603894814715094
ELOA2	0.00417387502867384	0.0083665053027027	1.00323772854226	0.000350440785565322	0.000738335963923701
HRH2	0.0787766593602151	0.209007985832432	1.40771792247067	6.95014770628017e-05	0.00016937300581669
MAD2L1	0.982808830053763	2.16703699189189	1.14074105604987	7.88137985983813e-14	1.06718835848599e-12
PLAUR	1.09827467401434	2.63726480756757	1.26380352776775	0.000355210721107707	0.000747251909174234
HOXB9	0.0460039286039427	0.515729682081081	3.48678610659361	0.00202077844101218	0.0036470308961401
KRT17	0.833011503978495	3.22740849842162	1.95396786906032	0.00146713011600621	0.00273043548601028
OIP5	1.14992537114695	2.72920567189189	1.24694088471838	8.00072535022354e-16	1.6819691409099e-14
AC103810.1	0.0372210711469534	0.0827504297567568	1.15264723061114	1.86640166431055e-10	1.30060150546715e-09
PIFO	0.0612491636075269	0.194321008967568	1.66567983743741	1.06494196167466e-09	6.42667534380005e-09
LINC00942	0.515906676501792	2.62604501700541	2.3477096257885	0.000273861011643552	0.000589564193182519
SLC44A4	0.366351469243728	1.51435390520541	2.04740209652739	9.50383437217283e-05	0.000225280079627152
DYNC2H1	0.0891762808494624	0.192044979756757	1.10671231335225	7.98966974900318e-08	3.39758055539441e-07
GLULP3	0.033119174390681	0.0864388525945946	1.38401321257208	0.0318615634335091	0.0440692004768466
AC114786.1	0.0146345103584229	0.127002861832432	3.11741462452181	1.24535868429089e-07	5.13256152885987e-07
WDR66	0.0403168177437276	0.0860220194216216	1.09332423023548	0.000495469835268973	0.00101273726407582
TMEM54	6.61838955448029	14.1564710853514	1.09690956084873	2.01173879660567e-05	5.41227240985419e-05
CDCA4P4	0.0245618600537634	0.0518674361081081	1.07840923749016	0.0105055331884488	0.0162166558129109
CCDC114	0.0571142536379928	0.116495918113514	1.02835666556266	1.69748908661941e-06	5.65909699363899e-06
ZNF320	0.613596904526882	1.48457362464865	1.2746855329923	6.54913107718594e-09	3.419721754864e-08
AP000866.5	0.0901437126164875	0.225355112216216	1.32190140364081	0.0102052309886992	0.0157989566328208
GAPDHP32	0.026176199516129	0.0665240864324324	1.34562114330134	0.000276013641690859	0.000593635948004191
LINC00941	0.0803120965179211	0.329851550783784	2.03812768137191	0.000383115369096953	0.00080036370797722
AC006213.2	0.0660885519784946	0.14764714927027	1.15968121028486	2.52371457447896e-09	1.42174373458815e-08
IGFL2	0.015656715421147	0.0927014078648649	2.56580966397544	0.00178587581376538	0.00326051799290625
BLACAT1	0.00975378614157706	0.0805053784324324	3.04505092477992	9.98857970280898e-05	0.000235564240259848
BOLA3-AS1	0.15300518812724	0.312917502508108	1.03220178261982	0.00533506783127384	0.00879139707879699
FAM72A	0.100139923770609	0.221404333383784	1.14466619688843	2.52843665653028e-14	3.87973005933891e-13
TMEM159	0.775632741469534	1.8764887707027	1.27459004712302	0.00552947503215887	0.00907814956739836
GOLGA2P7	0.0421127730949821	0.0855858181243243	1.02311387767374	2.33488275825683e-13	2.90506368468829e-12
POTEF	0.00852181381182796	0.0229939087837838	1.43201929735714	2.60216016711287e-05	6.86331070350884e-05
LRCOL1	4.11424895556272	1.86290950994054	-1.14307149714192	1.49967940012968e-10	1.06585118810468e-09
LAMC1-AS1	0.0988692937275986	0.255927476864865	1.37214061469723	1.64981990901413e-11	1.39792876087177e-10
C7orf61	0.0888945195519713	0.227432083810811	1.35526940624279	0.00360172240896477	0.00616676850020436
NCAPD2	3.06251008369176	7.06242788648649	1.20544963694868	6.14780920263107e-21	5.41093798693543e-19
AP003717.1	0.00888300777419355	0.0235298398648649	1.40537134320062	1.78996173670075e-05	4.86854010561175e-05
ITPR3	0.636704698329749	2.55225747962162	2.00307756476397	2.85632989376208e-06	9.03871654949702e-06
PTGES3L	0.0554069631469534	0.126804817508108	1.19447035642628	2.14467065122181e-07	8.43326648423248e-07
AC239859.6	0.445483855555556	1.08994911518919	1.29081572946218	0.00870912338128623	0.0136948444916099
AC243562.2	0.0552971972043011	0.175532709378378	1.66646162948192	5.97295182018379e-05	0.000147383912830517
AL359922.2	0.0235077180842294	0.0537595607027027	1.19338684709841	3.10293811288366e-09	1.71968257512309e-08
AC012640.1	0.0433668932795699	0.16984237927027	1.96953048664318	3.68376923489379e-05	9.45957425471596e-05
MIR663AHG	0.0188474913243728	0.128733045372973	2.77193802346522	1.05022833339206e-07	4.38255549607144e-07
SBK3	0.0759771217992831	0.326627122389189	2.10400762875339	2.75969545250481e-05	7.24137597426099e-05
C12orf56	0.062294441172043	0.180707928491892	1.53648446969369	0.0001563797016211	0.000354160281029357
OMG	0.156545151358423	0.345992115713514	1.14416033799582	0.0321617710158378	0.0444422371779469
PRC1	2.21738367491039	5.31694802324324	1.26173994118499	2.46325054237011e-17	7.97557131568436e-16
AC233266.2	0.0776236045698925	0.241649407567568	1.63834812430507	0.00205139646651915	0.00369855064029953
CSAG1	2.41962483842294	6.97655138302703	1.52773069050073	0.000695999279916678	0.00138138780377936
PRELID3A	0.156571003172043	0.313722662297297	1.00267269714072	0.00457608905203385	0.00764704629337268
TCTN2	0.515439822258065	1.38020336254054	1.42100494539035	4.85034763639076e-16	1.07481639644702e-14
AC006305.1	0.0372741449749104	0.218019514513514	2.54821010940861	6.81715946441782e-09	3.55003579109558e-08
LINC00327	0.0149731663835125	0.0433231474945946	1.53275871965851	0.008787997606083	0.0138067120151886
PPP2R3A	0.280021145806452	0.654056275675676	1.22387899558167	8.11304870435029e-07	2.87650731083603e-06
AC097717.1	0.00470223475985663	0.00999589343243243	1.08798895316015	1.42113545630629e-07	5.7816897568086e-07
DDX39BP2	0.0881725502329749	0.191560453189189	1.11939826098973	0.000120861792109451	0.00028017662913695
DHX40P1	0.00835952733154122	0.0238105802756757	1.51010950407142	4.82356496260463e-08	2.14003957765824e-07
GALNT4	0.0333247793960573	0.0777170088216216	1.22163505046238	2.1083112976469e-06	6.87352930689734e-06
CCNA1	0.00901456071146953	0.0445472209081081	2.30500633707111	0.00139572985989478	0.00260959410411623
SYNGR4	0.133606118620072	0.426195595675676	1.67352960539763	5.04030020088921e-05	0.000126181658899496
KC6	0.047056019234767	0.111830479683784	1.24886226783516	0.029446387962828	0.0411265526914482
PCDH10	0.00211711764139785	0.0163534204486486	2.94941907589315	5.73551358997544e-06	1.70814842958449e-05
GABRA3	0.096578797983871	0.443873771108108	2.20037104805554	4.36555563096449e-09	2.35327644062084e-08
AGR2	4.11410133838172	20.5575939062649	2.32102218325257	0.0116177827677759	0.0177234115388054
IFT140	0.66355957437276	1.39244629567568	1.06932378463299	2.04564650742268e-19	1.14391454361381e-17
CLSTN1	6.78583010215054	15.5481096648649	1.19614197388846	4.59401051279184e-14	6.57309025631052e-13
LHFPL3-AS2	0.174253533741935	0.928675843032432	2.41398719437703	1.12326321186416e-07	4.66629337606059e-07
RPS3AP46	0.0269216391397849	0.0702230969189189	1.38317937016768	4.01502064582685e-07	1.50644635339369e-06
DCAF8L2	0.0731551161344086	0.202995700805405	1.47241850475987	0.000156303794948836	0.000354020447493757
CHMP1B2P	0.0127577001666667	0.0530728757783784	2.05660644636839	5.28861771812459e-05	0.000131890939321802
ATCAY	0.00327128747311828	0.0309242941891892	3.24081021697036	0.0363181753671834	0.0496260379094799
VWDE	0.0193307198978495	0.120691209686486	2.6423533327286	0.00227294844606615	0.00406021720559347
AC010615.2	0.0651711348458781	0.213358197605405	1.71097252014301	2.6446509243821e-06	8.43400031970592e-06
AL161756.1	0.0107792764551971	0.0238981854756757	1.14864074012094	1.13624618227648e-07	4.71648331783927e-07
AC010980.2	0.0262948801541219	0.129228792	2.29707370986571	0.0165923684083502	0.0244830484495349
KIF12	6.53271623533154	13.3860303844865	1.03497331495355	8.75169445250704e-08	3.69772404555216e-07
AP001271.1	0.170439010143369	0.456633571891892	1.42178135307678	0.00184662688467446	0.00336025044822039
PPIAP45	0.0788129876344086	0.187373473378378	1.24941142701893	0.00240356412310767	0.00427186353961884
AC013652.1	0.0814418231684588	0.180510455789189	1.14824064214539	4.40584884355441e-05	0.000111658316631335
MRPL45P1	0.0584918464336918	0.123446710594595	1.07758095742588	0.000839481931055488	0.00164255893140219
MCM2	4.20177791003584	11.0763083718919	1.39840531120095	1.90658442900233e-22	2.50826233617591e-20
QPCT	0.850193115250896	2.26441104486486	1.4132733842745	9.78888648333731e-07	3.42309746135282e-06
AP002770.2	0.0305419691756272	0.0705450142162162	1.2077510415949	3.64120497078474e-07	1.37548072313337e-06
ZNF28	0.745758048225806	1.59786086862703	1.09936224586518	8.99794994396583e-13	9.93869893059522e-12
MAEL	0.595121622930108	1.67369487683784	1.49178009893459	5.141277504271e-05	0.000128472830647564
ATP2B3	0.00699034919892473	0.0179374425648649	1.3595377808059	0.0366131417073689	0.049990828104954
LHFPL1	0.0190945318422939	0.0657607448054054	1.78406709050875	0.0011551200424292	0.00219619537389216
HERC2P4	0.018725289078853	0.042475315427027	1.18163667006826	2.35334037263042e-05	6.25721688695564e-05
SPAG17	0.00625378978315412	0.0362350180891892	2.53458198455452	1.60454864869492e-07	6.46474823062189e-07
AP002478.1	0.0406803810179211	0.261205549881081	2.68278045356265	5.85018335313194e-06	1.73836404059541e-05
AL604028.2	0.0943640191577061	0.194536297945946	1.04373059613205	4.47884680391286e-13	5.22657585016834e-12
MATN3	0.49597731168638	2.29781406288649	2.21191602944066	4.06336465513642e-05	0.000103586334002937
KY	0.00648648846774194	0.0151065182135135	1.21966160725516	0.000337033259850485	0.000712912191184118
GRIK1	0.0384795010949821	0.100121886345946	1.37959537836927	0.000101493179339944	0.000239106834192388
RN7SL663P	0.0498504286021505	0.109127749243243	1.13034018622928	1.59533798660467e-05	4.38643365011224e-05
CASC15	0.070406811344086	0.173278125510811	1.29930263042678	0.000152036371572151	0.000345136785379846
SPHK1	3.05218841815412	7.72936365967568	1.34050561976213	0.00317086263997635	0.00549302672041367
THAP5P1	0.0355545508064516	0.0900739871351351	1.34107629442682	1.87369909141137e-07	7.45186674445801e-07
FAM57B	0.0363493035143369	0.0823907444594595	1.18055455721447	7.60243827340774e-08	3.25005211359842e-07
AC009690.1	0.0439173337240143	0.101654857102703	1.21081677497279	1.9854928037675e-06	6.51646246362558e-06
AL139130.1	0.012135961311828	0.0343920633081081	1.50278727957127	1.67496528656837e-05	4.58921761515543e-05
MLF1	0.186394634784946	0.665093829081081	1.83519755146798	0.00112743797733351	0.00214928612579533
CCDC13-AS1	0.0914791351702509	0.392538928518919	2.10132110285063	0.000762115249517654	0.00150199738050487
IL12A	0.0846402473351254	0.174949396005405	1.04752193542791	2.13021104043075e-08	1.0105666192182e-07
LINC01366	0.0209983166666667	0.0437011613513514	1.05739794097085	0.013861107910252	0.0208203986133441
[truncated: 725 more rows]
