# Supplementary material for: EXOSC10 is a novel hepatocellular carcinoma prognostic biomarker: a comprehensive bioinformatics analysis and experiment verification
Source: PeerJ. 2023 Sep 8;11:e15860. doi: 10.7717/peerj.15860 (PMC10494838; doi:10.7717/peerj.15860)
Supplement: Supplemental Information 6 [file peerj-11-15860-s006.zip]

Archive with 34 entries (28 files):
- raw data-western blot/
- raw data-western blot/Western Blots images/
- raw data-western blot/Western Blots images/Numeric data from Western Blots.xlsx
- raw data-western blot/Western Blots images/Western Blot/
- raw data-western blot/Western Blots images/Western Blot/Original Image for Fig 10A/
- raw data-western blot/Western Blots images/Western Blot/Original Image for Fig 10A/Bax-original drawing.Tif
- raw data-western blot/Western Blots images/Western Blot/Original Image for Fig 10A/Bax.jpg
- raw data-western blot/Western Blots images/Western Blot/Original Image for Fig 10A/Bcl2-original drawing.Tif
- raw data-western blot/Western Blots images/Western Blot/Original Image for Fig 10A/Bcl2.jpg
- raw data-western blot/Western Blots images/Western Blot/Original Image for Fig 10A/E-cadherin-original drawing.Tif
- raw data-western blot/Western Blots images/Western Blot/Original Image for Fig 10A/E-cadherin.jpg
- raw data-western blot/Western Blots images/Western Blot/Original Image for Fig 10A/N-cadherin-original drawing.Tif
- raw data-western blot/Western Blots images/Western Blot/Original Image for Fig 10A/N-cadherin.jpg
- raw data-western blot/Western Blots images/Western Blot/Original Image for Fig 10A/PARP-original drawing.Tif
- raw data-western blot/Western Blots images/Western Blot/Original Image for Fig 10A/PARP.jpg
- raw data-western blot/Western Blots images/Western Blot/Original Image for Fig 10A/gap.jpg
- raw data-western blot/Western Blots images/Western Blot/Original Image for Fig 10A/p21-original drawing.Tif
- raw data-western blot/Western Blots images/Western Blot/Original Image for Fig 10A/p21.jpg
- raw data-western blot/Western Blots images/Western Blot/Original Image for Fig 10A/p35-original drawing.tif
- raw data-western blot/Western Blots images/Western Blot/Original Image for Fig 10A/p53.jpg
- raw data-western blot/Western Blots images/Western Blot/Original Image for Fig 10A/pp53-original drawing.Tif
- raw data-western blot/Western Blots images/Western Blot/Original Image for Fig 10A/pp53.jpg
- raw data-western blot/Western Blots images/Western Blot/Original Image for Fig 7A/
- raw data-western blot/Western Blots images/Western Blot/Original Image for Fig 7A/EXOSC10-original drawing.tif
- raw data-western blot/Western Blots images/Western Blot/Original Image for Fig 7A/EXOSC10.tif
- raw data-western blot/Western Blots images/Western Blot/Original Image for Fig 7A/GAPDH-original drawing.tif
- raw data-western blot/Western Blots images/Western Blot/Original Image for Fig 7A/GAPDH.tif
- raw data-western blot/Western Blots images/Western Blot/Original Image for Fig 7A/Intact membrane.tif
- raw data-western blot/Western Blots images/Western Blot/Original Image for Fig 8A/
- raw data-western blot/Western Blots images/Western Blot/Original Image for Fig 8A/EXOSC10-original drawing.tif
- raw data-western blot/Western Blots images/Western Blot/Original Image for Fig 8A/EXOSC10.tif
- raw data-western blot/Western Blots images/Western Blot/Original Image for Fig 8A/GAPDH-original drawing.tif
- raw data-western blot/Western Blots images/Western Blot/Original Image for Fig 8A/GAPDH.tif
- raw data-western blot/Western Blots images/Western Blot/Original Image for Fig 8A/Intact membrane.tif
