# Supplementary material for: EXOSC10 is a novel hepatocellular carcinoma prognostic biomarker: a comprehensive bioinformatics analysis and experiment verification
Source: PeerJ. 2023 Sep 8;11:e15860. doi: 10.7717/peerj.15860 (PMC10494838; doi:10.7717/peerj.15860)
Supplement: Supplemental Information 7 — Raw data exported from the flow cytometry applied for data analyses and preparation for Fig. 7C. [file peerj-11-15860-s007.zip]

Archive with 5 entries (4 files):
- raw data from flow cytometry/Specimen_001_FITC.fcs
- raw data from flow cytometry/Specimen_001_NC.fcs
- raw data from flow cytometry/Specimen_001_PI.fcs
- raw data from flow cytometry/Specimen_001_siEXOSC10.fcs
- raw data from flow cytometry/
